# Supplementary material for: Gancao Xiexin Decoction ameliorates recurrent oral ulcers via TNF-α pathway-mediated suppression of oxidative stress
Source: Medicine (Baltimore). 2026 Jan 2;105(1):e45033. doi: 10.1097/MD.0000000000045033 (PMC12778141; doi:10.1097/MD.0000000000045033)
Supplement: Supplementary file 1 [file medi-105-e45033-s001.xlsx]

## Sheet: Table S1
24-Ethylcholest-4-en-3-one
Cavidine
baicalein
Baicalin
beta-sitosterol
Stigmasterol
gondoic acid
coniferin
10,13-eicosadienoic
12,13-epoxy-9-hydroxynonadeca-7,10-dienoic acid
(3S,6S)-3-(benzyl)-6-(4-hydroxybenzyl)piperazine-2,5-quinone
Cycloartenol
beta-D-Ribofuranoside, xanthine-9
stepharine
Spiradine A
zizyphus saponin I_qt
jujuboside A_qt
coumestrol
Daechuine S6
Daechuine S7
Jujubasaponin V_qt
Jujuboside C_qt
Mauritine D
berberine
(S)-Coclaurine
Mairin
Ziziphin_qt
Ruvoside_qt
(+)-catechin
malkangunin
Stepholidine
Nuciferin
Protoporphyrin
Fumarine
21302-79-4
Moupinamide
beta-carotene
(-)-catechin
quercetin
(3S,6R,8S,9S,10R,13R,14S,17R)-17-[(1R,4R)-4-ethyl-1,5-dimethylhexyl]-10,13-dimethyl-2,3,6,7,8,9,11,12,14,15,16,17-dodecahydro-1H-cyclopenta[a]phenanthrene-3,6-diol
poriferasta-7,22E-dien-3beta-ol
Perlolyrine
Diop
ZINC03978781
7-Methoxy-2-methyl isoflavone
Spinasterol
Chrysanthemaxanthin
Frutinone A
luteolin
Taraxerol
stigmast-7-enol
3-beta-Hydroxymethyllenetanshiquinone
methyl icosa-11,14-dienoate
5alpha-Stigmastan-3,6-dione
7-(beta-Xylosyl)cephalomannine_qt
Daturilin
glycitein
Spinoside A
(8S,9S,10R,13R,14S,17R)-17-[(E,2R,5S)-5-ethyl-6-methylhept-3-en-2-yl]-10,13-dimethyl-1,2,4,7,8,9,11,12,14,15,16,17-dodecahydrocyclopenta[a]phenanthren-3-one
11-Hydroxyrankinidine
1-Monolinolein
[(1S)-3-[(E)-but-2-enyl]-2-methyl-4-oxo-1-cyclopent-2-enyl] (1R,3R)-3-[(E)-3-methoxy-2-methyl-3-oxoprop-1-enyl]-2,2-dimethylcyclopropane-1-carboxylate
Sexangularetin
sitosterol
Obacunone
berberrubine
epiberberine
(R)-Canadine
Berlambine
Corchoroside A_qt
Magnograndiolide
Palmidin A
palmatine
coptisine
Worenine
acacetin
wogonin
(2R)-7-hydroxy-5-methoxy-2-phenylchroman-4-one
5,8,2'-Trihydroxy-7-methoxyflavone
5,7,2,5-tetrahydroxy-8,6-dimethoxyflavone
Carthamidin
2,6,2',4'-tetrahydroxy-6'-methoxychaleone
Dihydrobaicalin_qt
Eriodyctiol (flavanone)
Salvigenin
5,2',6'-Trihydroxy-7,8-dimethoxyflavone
5,7,2',6'-Tetrahydroxyflavone
dihydrooroxylin A
Skullcapflavone II
oroxylin a
Panicolin
5,7,4'-Trihydroxy-8-methoxyflavone
NEOBAICALEIN
DIHYDROOROXYLIN
Norwogonin
5,2'-Dihydroxy-6,7,8-trimethoxyflavone
ent-Epicatechin
bis[(2S)-2-ethylhexyl] benzene-1,2-dicarboxylate
Supraene
Moslosooflavone
11,13-Eicosadienoic acid, methyl ester
5,7,4'-trihydroxy-6-methoxyflavanone
5,7,4'-trihydroxy-8-methoxyflavanone
rivularin
Inermine
DFV
Glycyrol
Jaranol
Medicarpin
isorhamnetin
Lupiwighteone
formononetin
Calycosin
kaempferol
naringenin
(2S)-2-[4-hydroxy-3-(3-methylbut-2-enyl)phenyl]-8,8-dimethyl-2,3-dihydropyrano[2,3-f]chromen-4-one
euchrenone
glyasperin B
glyasperin F
Glyasperin C
Isotrifoliol
(E)-1-(2,4-dihydroxyphenyl)-3-(2,2-dimethylchromen-6-yl)prop-2-en-1-one
kanzonols W
(2S)-6-(2,4-dihydroxyphenyl)-2-(2-hydroxypropan-2-yl)-4-methoxy-2,3-dihydrofuro[3,2-g]chromen-7-one
Semilicoisoflavone B
Glepidotin A
Glepidotin B
Phaseolinisoflavan
Glypallichalcone
8-(6-hydroxy-2-benzofuranyl)-2,2-dimethyl-5-chromenol
Licochalcone B
licochalcone G
3-(2,4-dihydroxyphenyl)-8-(1,1-dimethylprop-2-enyl)-7-hydroxy-5-methoxy-coumarin
Licoricone
Gancaonin A
Gancaonin B
licorice glycoside E
3-(3,4-dihydroxyphenyl)-5,7-dihydroxy-8-(3-methylbut-2-enyl)chromone
5,7-dihydroxy-3-(4-methoxyphenyl)-8-(3-methylbut-2-enyl)chromone
2-(3,4-dihydroxyphenyl)-5,7-dihydroxy-6-(3-methylbut-2-enyl)chromone
Glycyrin
Licocoumarone
Licoisoflavone
Licoisoflavone B
licoisoflavanone
shinpterocarpin
(E)-3-[3,4-dihydroxy-5-(3-methylbut-2-enyl)phenyl]-1-(2,4-dihydroxyphenyl)prop-2-en-1-one
liquiritin
licopyranocoumarin
3,22-Dihydroxy-11-oxo-delta(12)-oleanene-27-alpha-methoxycarbonyl-29-oic acid
Glyzaglabrin
Glabridin
Glabranin
Glabrene
Glabrone
1,3-dihydroxy-9-methoxy-6-benzofurano[3,2-c]chromenone
1,3-dihydroxy-8,9-dimethoxy-6-benzofurano[3,2-c]chromenone
Eurycarpin A
glycyroside
(-)-Medicocarpin
Sigmoidin-B
(2R)-7-hydroxy-2-(4-hydroxyphenyl)chroman-4-one
(2S)-7-hydroxy-2-(4-hydroxyphenyl)-8-(3-methylbut-2-enyl)chroman-4-one
Isoglycyrol
Isolicoflavonol
HMO
1-Methoxyphaseollidin
Quercetin der.
3'-Hydroxy-4'-O-Methylglabridin
licochalcone a
3'-Methoxyglabridin
2-[(3R)-8,8-dimethyl-3,4-dihydro-2H-pyrano[6,5-f]chromen-3-yl]-5-methoxyphenol
Inflacoumarin A
icos-5-enoic acid
Kanzonol F
6-prenylated eriodictyol
7,2',4'-trihydroxy－5-methoxy-3－arylcoumarin
7-Acetoxy-2-methylisoflavone
8-prenylated eriodictyol
gadelaidic acid
Vestitol
Gancaonin G
Gancaonin H
Licoagrocarpin
Glyasperins M
Glycyrrhiza flavonol A
Licoagroisoflavone
18α-hydroxyglycyrrhetic acid
Odoratin
Phaseol
Xambioona
dehydroglyasperins C

## Sheet: Table S2
Palmitic acid
Bis( methylbenzylidene) sorbitol
Bis( 4-ethylbenzylidene) sorbitol
trans-3-Indoleacrylic acid
Hexadecanamide
Citric acid
DL-Arginine
D-( + ) -Proline
Erucamide
L-Tyrosine
Oleamide
Nicotinamide
4-Indolecarbaldehyde
D-( + ) -Galactose
N，N-Dimethyldecylamine N-oxide
2-Furoic acid
Azelaic acid
4-Oxoproline
18β-Glycyrrhetinic acid
6-O-Methylscutellarin
swertisin
chlorogenic acid
4-hydroxybenzoic acid
3,4-dihydroxybenzaldehyde
ziyuglycoside ii
l-pyroglutamic acid
vineridine
lobetyolinin sulfate
lobetyolinin
lobetyol sulfate isomer i
lobetyol
codonoside b
lobetyolin
8-nonenoic acid
(e)-2-hexenyl-α- l-arabinopyranosyl-(1→2)-β-d-glucopyranoside
emodin
shogaol
gingerol
gingerdione
rel-(8r,8'r)dimethyl-(7s,7'r)-bis(3,4-methylenedioxyphenyl) tetrahydrofuran
palmitic acid
nerolidol
lutein
linoleic acid
isovanillin
elemicin
beta-sesquiphellandrene
(-)-alpha-cedrene
(-)-alpha-cadinol
1-methyl-4-1-methylethylidene)-2-(1-methylvinyl)-1-vinylcyclohexane
palmatine
berberine
demethyleneberberine-o-glucuronide
columbamine-o-glucuronide
3,4,5-trihydroxy-6-[(17-methoxy-5,7-dioxa-13-azoniapentacyclo[11.8.0.02,10.04,8.015,20]henicosa-1(13),2,4(8),9,14,16,18,20-octaen-16-yl)oxy]oxane-2-carboxylic acid
glucuronidation of demethyleneberberine-o-glucuronide
glucuronidation of columbamine-o-glucuronide
glucuronidation of berberrubine-o-glucuronide
syringic acid-4-beta-d-glucopyranoside
magnoflorine
jatrorrhizine
epiberberine
coptisine
berberrubine
vanillic acid
ferulic acid
berberrubine chloride
demethyleneberberine
9-demethyleneberberine-o-glucuronide
5,6-dihydro-3-(sulfooxy)-2,9,10-trimethoxydibenzo[a,g]quinolizinium
2-methoxy-coptisine-3-o-glucuronide
13,14-dihydrocoptisine
palmatine chloride
jatrorrhizine hydrochloride
coptisine chloride
columbamine
berberine chloride
epiberberine chloride
oxyberberine
noroxyhydrastinine
8-oxocoptisine
wogonin
skullcapflavone i
oroxindin
norwogonin
chrysin
baicalin
baicalein
oroxylin a glucuronide
oroxylin a
chrysin-7-o-glucoronide
apigenin 7-glucuronide
6-c-glucose-8-c-arabinose-chrysin
6-c-arabinose-8-c-glucose-chrysin
5,7,2'- trihydroxy-8-methoxy-flavone-7-o-glucuronide
4'-hydroxywogonin
wogonin-7-o-sulfate
methyl-baicalein-glucuronide
hydroxyl-wogonoside-glucuronide
demethyl-wogonoside-8-o-glucuronide
baicalein-glucuronide-sulfate
baicalein7-sulfate
baicalein-6-o-sulfate
baicalein 6-glucuronide
5,7-dihydroxyflavone-6-o-glucuronide/demethylwogonoside
6-c-β-d-glucopyranosyl-8-c-α-l- arabinopyranosylchrysin or chrysin-3-c-α-arabinopyranosyl-8-c-β-glucopyranoside
6-c-β-d-glucopyranosyl-8-c-α-l-arabinopyranosylchrysin or chrysin-3-c-α- arabinopyranosyl-8-c-β-glucopyranoside
skullcapflavone ii
oroxylin a glucoronide
norwogonin 7-glucuronide
chrysin-7-o-glucuronide
chrysin-6-c-arabinosyl-8-c-glucoside
5,7-dihydroxy-6,8-dimethoxyflavone
5,6,7-trihydroxy-8-methoxyflavone-7-o-glucuronide
paeoniflorin
liquiritin
liquiritigenin
glycyrrhizic acid
enoxolone
3,5,7,2',6'-pentahydroxy flavone
paeonimetabolin-i
scutellarin
scutellarein
6-demethyl-oroxylin a
wogonoside-5-o-glucuronide
baicalein-o-glucuronide
luteolin
the phase ii conjugates of wogonin
the phase ii conjugates of baicalein
vicenin-2
wogonin 5-glucoside
5,6-dihydroxy-4-oxo-2-phenyl-4h-1-benzopyran-7-o-β-d-glucopyranuronic acid methyl ester tetrakis
2,5,6,7-kaempferol-2-o-β-d--glucuronide
oxidation products of chrysin
methylation products of baicalin
5-[6-carboxy-4,5-dihydroxy-3-(3,4,5-trihydroxy-6-methyloxan-2-yl)oxyoxan-2-yl]oxy-6-[(11-carboxy-10-hydroxy-4,4,6a,6b,8a,11,14b-heptamethyl-1,2,3,4a,5,6,7,8,9,10,12,12a-dodecahydropicen-3-yl)oxy]-3,4-dihydroxyoxane-2-carboxylic acid
yunganoside k2 or its isomer
yunganoside k1
yunganoside g1
propanedioic acid, [(4-hydroxyphenyl)methyl]-
(2s)-7-[(2s,3r,4s,5s,6r)-3-[(2s,3r,4r)-3,4-dihydroxy-4-(hydroxymethyl)oxolan-2-yl]oxy-4,5-dihydroxy-6-(hydroxymethyl)oxan-2-yl]oxy-5-hydroxy-2-(4-hydroxyphenyl)-2,3-dihydrochromen-4-one
liquiritin apioside
licoricesaponin a3
licochalcone b
isoliquiritin apioside

## Sheet: Table S3
KDM4E
XDH
ALOX15
CDK1
ALOX12
GRK6
CYP19A1
CA7
CA12
CA4
ABCB1
CYP1B1
HSD17B1
AKR1B1
CDK5R1 CDK5
CA2
CCNB3 CDK1 CCNB1 CCNB2
CDK6
CA1
CA9
ABCG2
CBR1
ESR2
ESR1
ACHE
ADORA1
ADORA2A
PTGS2
PTPRS
AMY1A
FLT3
IKBKB
NTRK2
AR
NOX4
MAOA
SYK
GSK3B
ABCC1
TTR
CSNK2A1
CFTR
AKR1B10
TNKS2
TNKS
HSD17B2
BCHE
ADORA3
TERT
LCK
PFKFB3
PIM1
PARP1
ALOX5
APP
CALM1
ARG1
NOS2
GLO1
MMP9
MMP2
MMP12
CD38
TOP1
NAE1
EGFR
SRC
TYR
AHR
ESRRA
KIT
OPRD1
CYP1A1
AURKB
PIK3CG
MAPT
TOP2A
INSR
MYLK
APEX1
IGF1R
KDR
PLK1
MET
ALK
AXL
PTPN1
ST6GAL1
SLC22A12
GPR35
FYN
TACR2
PRKDC
MAPK3
BACE1
SIRT1
PLA2G2A
PLA2G4A
CA6
CDK2
HTR2B
ADRA2C
ADRA2B
CHRM1
SIGMAR1
CYP2D6
SAE1 UBA2
RAC1
CDC42
RPS6KB1
AURKA
CYP11B2
PRF1
GRIA1
TBXAS1
HPGD
SLC1A3
GABRB3 GABRA3 GABRG2
GABRB3 GABRG2 GABRA1
GABRB3 GABRG2 GABRA5
PIM2
HTR3A
GRK5
CYP11B1
IMPDH2
PIK3CA PIK3R1
F3
BCAT2
TRPM8
ICAM1
SELE
MAOB
PIK3CD
PIK3CB
MAPKAPK2
PARP10
CHEK2
CCNC CDK8
CDK8
MAPK10
AGPAT2
TGM2
SCD
XBP1
TYMS
DHFR
GABRA2 GABRB3 GABRG2
ROCK1
PRKACA
CHRM4
JAK2
CDK9
ALOX5AP
CHEK1
MKNK1
MAPK14
LRRK2
ROCK2
ATR
AOC3
GRK3
GRK2
NPY5R
MAP4K4
NTRK1
ABL1
CDK1 CCNB1
NR3C2
PGR
DRD4
DRD3
CDK4
SIRT2
GRM5
QPCT
CSF1R
CNR2
CBFB
PNMT
PARP2
PTGES
RPS27
PTK2B
RAF1
EZR
DNASE1L3
MMP13
MMP3
GCGR
TYK2
IDH1
ERCC5
FEN1
HSP90AA1
DHODH
AVPR2
AVPR1A
LIG1
CCR3
GRM4
EGLN1
MTNR1A
MTNR1B
HSP90AB1
MCL1
HSP90B1
CTSD
BRD4
CNOT7
KCNMA1
VEGFA
TNNC1 TNNT2 TNNI3
BCL2L1
EGLN3
IL2
ADRB2
ADRB1
HPD
CCND1 CDK4
MPI
EP300
CCNE2 CDK2 CCNE1
GRIN2B
CTSL
CTSB
HSD17B3
WEE1
CDK2 CCNA1 CCNA2
HSD11B1
OPRK1
GRIK1
GRIK2
SCN9A
CDC7
LIMK1
TUBB1
ADK
MAP3K8
ADRA1D
MAPK8
SNCA
BRAF
MME
CYP17A1
PTGS1
PDE4B
ERBB2
ATP4B ATP4A
PDE4A
ADORA2B
PYGL
CHRM5
ENPP1
PDGFRB
FLT4
TNNI3K
RPS6KA3
DCK
TUBB3
PLK4
AKT2
PDPK1
PRKCA
MAP2K1
JAK3
GSK3A
ITK
STS
IRAK4
MAPK1
PHLPP2
SIRT3
FLT1
ZAP70
SLC5A1
CCNE1 CDK2
EPHA2
FAAH
MST1R
DPP4
STAT3
EPHX2
MARS
SLC5A4
SLC5A2
SLC28A3
EIF4A1
SRD5A1
TAS2R31
SHBG
MMP1
MMP7
MMP8
PTPN2
SLC29A1
CA14
PNP
CA5B
TDP1
AGTR1
CES1
CES2
ALB
SLC28A2
PLA2G1B
AMPD3
DYRK2
RXRA
FOLH1
HCAR2
IGFBP3
RARS
KDM3A
KDM4C
SERPINE1
MGMT
ATIC
LGALS4
LGALS8
TYMP
PLA2G5
PLA2G10
YARS
PIK3CA
SLC10A2
LDHA
LDHB
CASP3
CASP6
CASP7
CASP8
CASP1
CASP2
CHIA
QARS
ITGB1 ITGA4
GART
PPARG
PYGM
F2
MPO
PIK3R1
DAPK1
PTK2
CA3
PKN1
NEK2
CXCR1
CAMK2B
AKT1
NEK6
CA5A
NUAK1
AKR1C2
AKR1C1
AKR1C3
AKR1C4
CA13
AKR1A1
PLG
ODC1
PDE5A
OPRM1
MPG
TTK
PLK3
PLK2
PGK1
TRPC6
DYRK1A
NQO1
NQO2
MTOR
MARK1
KDM5B
GRM1
CLK4
NAAA
PPIA
LYN
EPHB4
TEK
CDC25B
CLK1
MDM2
GCK
ALDH2
MCHR1
HCRTR2
TRPV1
CFD
FPR2
RPS6KA2
NAMPT
CSNK1D
RET
PTGER2
CYP1A2

## Sheet: Table S4
Tag	logFC	AveExpr	t	P.Value	adj.P.Val	B		up=739	dowm=223
MSN	1.85514285714286	10.7920303030303	13.7629792059942	1.72091321515861e-15	1.74855096970409e-11	25.1849294923449
IL18RAP	1.40975939849624	5.97260606060606	13.5619994045486	2.6366139139669e-15	1.74855096970409e-11	24.7737866380972
CDH3	2.6153984962406	9.42987878787879	13.4936521948671	3.05136543328689e-15	1.74855096970409e-11	24.6328756841279
CFB	2.14779511278196	6.67621212121212	13.430570159141	3.4934338338826e-15	1.74855096970409e-11	24.5023238230898
IL12RB2	3.36126691729323	5.59593939393939	13.040483722058	8.14485067886873e-15	2.75008907991e-11	23.6843233202754
PHC1	-1.4403	8.55372727272727	-12.9023	1.1039137530761e-14	2.75008907991e-11	23.3900165292137
SELL	3.70413533834587	6.3700303030303	12.8941869076777	1.12378977672518e-14	2.75008907991e-11	23.3727363946046
STOM	2.18042481203008	10.4118181818182	12.8480623025062	1.24446532682923e-14	2.75008907991e-11	23.2739488842567
LILRB2	2.98394172932331	6.35965151515152	12.8105020637195	1.35248973636449e-14	2.75008907991e-11	23.1933084326605
UBASH3B	1.28977819548872	4.95475757575758	12.7689976109778	1.48307698442546e-14	2.75008907991e-11	23.1039950870507
IDH3A	1.02943233082707	7.77093939393939	12.7606204676217	1.51096248334299e-14	2.75008907991e-11	23.0859422048274
TYMP	2.67480827067669	9.1890303030303	12.6948885657853	1.74926289077953e-14	2.91849936135808e-11	22.943983634261
GLDC	3.22854511278196	6.64821212121212	12.5757977032137	2.28371932645403e-14	3.51710343345662e-11	22.685403533041
MYO1F	1.90405639097745	7.84493939393939	12.4660131421393	2.92429912603693e-14	4.18195662874181e-11	22.4454409292944
ETNK2	-2.82347	7.95306060606061	-12.4273	3.19204043756861e-14	4.26052277337075e-11	22.3603807277351
DOC2B	2.1049454887218	7.09045454545455	12.3235344898916	4.03924929479878e-14	4.76578214776011e-11	22.1317281207813
MCUB	1.59565413533835	9.08257575757576	12.3227283382122	4.04666582647829e-14	4.76578214776011e-11	22.1299457277768
IL7R	2.86249624060151	7.86318181818182	12.2871835693593	4.3879139993742e-14	4.88057923230393e-11	22.0512736891507
CD300LF	2.50053759398496	5.52593939393939	12.2561576278238	4.70979925395123e-14	4.96288899280829e-11	21.9824705610276
ACSL5	1.74339473684211	7.27222727272727	12.1705534683281	5.72913441325762e-14	5.5540471991211e-11	21.791991550494
ARPC1B	1.82748120300752	10.1742424242424	12.1509604373547	5.99262799018631e-14	5.5540471991211e-11	21.7482617207745
GZMB	3.68951503759399	7.71509090909091	12.1430107339801	6.10304372312393e-14	5.5540471991211e-11	21.7305045522899
BIN2	1.58625187969925	6.90006060606061	12.1144590317925	6.51705926832908e-14	5.67295841787898e-11	21.6666614203343
LYN	2.44425563909774	8.13627272727273	11.925951127595	1.0076910455902e-13	8.05807628634258e-11	21.2424876794222
RGS19	1.16628571428572	8.08578787878788	11.9139572099724	1.03617622368774e-13	8.05807628634258e-11	21.2153424727465
MMP1	7.23865413533835	7.00857575757576	11.9097134377281	1.04645114352384e-13	8.05807628634258e-11	21.2057332534562
MSRB1	1.9095	9.89609090909091	11.6946176863287	1.73051857650799e-13	1.20131937461892e-10	20.7155896562981
CYBC1	1.25128571428572	8.41384848484848	11.6917639824902	1.74217259892031e-13	1.20131937461892e-10	20.7090458501773
IFI6	3.57257518796993	9.50684848484848	11.6671513498421	1.84607721706598e-13	1.20131937461892e-10	20.6525620815693
ITGA3	1.6563984962406	7.4140303030303	11.6607059392337	1.87431958165545e-13	1.20131937461892e-10	20.6377571939908
SIAH3	-3.4706	5.42193939393939	-11.6531	1.90799911821095e-13	1.20131937461892e-10	20.6203903796716
ADGRE2	1.57381203007519	5.15815151515152	11.6504671656787	1.92009489974554e-13	1.20131937461892e-10	20.6142277657451
COTL1	2.15518045112782	8.45942424242424	11.5965551633799	2.18068469392377e-13	1.28984820145334e-10	20.4901048283088
SLAMF1	1.29852631578947	5.55836363636364	11.5901143443225	2.21414684479926e-13	1.28984820145334e-10	20.4752501693436
ADAP2	1.55567481203008	7.50177272727273	11.5824094467398	2.25486674246375e-13	1.28984820145334e-10	20.457472885833
LIMA1	1.56467293233083	9.88948484848485	11.5200499808811	2.61393246967731e-13	1.45370949931693e-10	20.3133021262621
TMEM173	1.92072556390978	7.38448484848485	11.4824985804388	2.85785086550603e-13	1.54640627508909e-10	20.226235986829
ITGB2-AS1	1.20058270676692	6.0864696969697	11.4377478006906	3.17916328853216e-13	1.67500074209743e-10	20.122231658618
SLC7A7	2.1225037593985	7.44666666666667	11.3671263568471	3.76320867719686e-13	1.93187694682457e-10	19.9575569905921
C1QB	2.92607894736842	7.82878787878788	11.3154932121317	4.25874751737757e-13	2.05651909065438e-10	19.8367360761873
FCGR1B	3.41322180451128	6.53145454545455	11.3140148487702	4.27387930670365e-13	2.05651909065438e-10	19.8332714539607
ZAP70	1.07426127819549	5.91187878787879	11.3101053566742	4.31416022214094e-13	2.05651909065438e-10	19.8241079389174
GMFG	1.76243984962406	7.91233333333333	11.2812819239586	4.62336814051784e-13	2.15266171026297e-10	19.7564848778764
GBP1	3.56601503759398	9.98669696969697	11.2706919847852	4.7425832686567e-13	2.15798317322218e-10	19.7316116100629
ARHGAP9	1.8783045112782	7.22390909090909	11.2534390573915	4.94357509183401e-13	2.19945148696908e-10	19.6910562361305
C3AR1	2.07656390977444	7.72254545454545	11.2175842067337	5.38958225721978e-13	2.24755658311406e-10	19.6066462791409
RAB31	1.68032330827068	10.4579696969697	11.2168368126036	5.39930465557215e-13	2.24755658311406e-10	19.6048849110508
MMP3	6.30576315789474	7.26990909090909	11.2159972912028	5.41024685330562e-13	2.24755658311406e-10	19.6029063387545
SASH3	2.0551992481203	6.69106060606061	11.2091203019124	5.50073785388287e-13	2.24755658311406e-10	19.5866951694143
FCMR	1.30354887218045	6.24875757575758	11.162503114496	6.15633766914742e-13	2.45572310556754e-10	19.4766359794601
CD48	1.69968984962406	6.87571212121212	11.1558952021241	6.25552561729905e-13	2.45572310556754e-10	19.4610115246882
HCLS1	2.39395112781955	8.03587878787879	11.1222	6.78780815706426e-13	2.61343667524199e-10	19.3811734314841
HCK	2.4245	7.30157575757576	11.0859894605783	7.41044937330966e-13	2.7993322057176e-10	19.2953573950139
GLIPR2	1.93619360902256	7.44575757575758	11.0724155679082	7.65884473256027e-13	2.83958759982572e-10	19.2631149710051
HLA-DMB	2.12861654135338	8.89057575757576	11.053319076816	8.02277928257126e-13	2.92043752757017e-10	19.2177123185469
HLA-DMA	2.32155263157895	9.22184848484848	11.0232046889374	8.63296101248083e-13	3.08643772197998e-10	19.1460137505348
LPCAT1	2.02464661654135	7.53815151515152	11.0093996078296	8.92833265971147e-13	3.13603768736988e-10	19.1131044718316
C16orf54	2.1664022556391	6.92460606060606	10.9823384352538	9.53764423654821e-13	3.26049135807593e-10	19.048519574362
SLC43A2	1.29099436090226	6.27037878787879	10.9786864582586	9.6230650097269e-13	3.26049135807593e-10	19.0397960559366
GPR68	1.11252631578947	6.26045454545455	10.9680130570423	9.87722585815846e-13	3.26049135807593e-10	19.0142899974647
FERMT3	1.72149248120301	7.35890909090909	10.963895179464	9.97710670215746e-13	3.26049135807593e-10	19.0044454326505
NLRC3	2.07603383458647	5.71963636363636	10.9590106627523	1.00969214425207e-12	3.26049135807593e-10	18.9927650842993
CXCL11	6.51867481203007	7.03028787878788	10.9500987624609	1.03193266067106e-12	3.27941647607863e-10	18.9714456950933
THEMIS2	2.17131766917293	7.14345454545455	10.9280837117077	1.08904330346943e-12	3.40683374668149e-10	18.9187341621362
PARP12	1.95434586466166	8.81948484848485	10.9125077776697	1.13139124282495e-12	3.48485908809206e-10	18.8814002475961
SLAMF8	2.09618045112782	6.61339393939394	10.8507876780318	1.31642241013905e-12	3.99334743536272e-10	18.7331387547873
GPR171	2.82776315789474	6.31339393939394	10.8112000420243	1.45110936698376e-12	4.28388048393895e-10	18.6377696740199
RUBCNL	2.23990037593985	6.13018181818182	10.8059155048707	1.47012415906055e-12	4.28388048393895e-10	18.6250227218704
IFITM2	1.95353759398497	11.6778787878788	10.8036687199195	1.47828543252279e-12	4.28388048393895e-10	18.6196020462967
TAP1	2.52436842105263	9.60557575757576	10.7924470512512	1.51974530596193e-12	4.28388048393895e-10	18.5925179241508
CCR1	2.93026691729323	7.07659090909091	10.7917615782844	1.52231602763282e-12	4.28388048393895e-10	18.5908629399348
PI15	1.82367481203008	5.3204696969697	10.7869254945938	1.54057936588384e-12	4.28388048393895e-10	18.5791850300147
PSTPIP2	1.94169548872181	7.57169696969697	10.7783131764941	1.57365949008754e-12	4.31592282890994e-10	18.5583805695494
GBP2	2.43683834586466	9.45425757575758	10.749906222362	1.68800419543333e-12	4.50607093290276e-10	18.4896871223446
FCGR3B	3.38060526315789	6.87909090909091	10.7197643656747	1.81863706754069e-12	4.79091220121476e-10	18.4166777746423
FSCN1	1.33140037593985	7.85175757575758	10.7032443078757	1.89456811326755e-12	4.92180458698373e-10	18.3766103348384
ADA	1.39659962406015	6.65757575757576	10.6957729409086	1.92996429609669e-12	4.92180458698373e-10	18.3584771623087
AIF1	1.96276691729324	9.28363636363636	10.693249001482	1.94207363454231e-12	4.92180458698373e-10	18.3523497800119
BTN3A1	1.10922556390978	7.67971212121212	10.6543848095057	2.13864521286832e-12	5.28615009960946e-10	18.2578888944792
PANX1	1.51871428571429	7.66530303030303	10.624239877896	2.30502574288037e-12	5.62791712173267e-10	18.1844780883563
APOL1	2.43422932330827	8.03754545454546	10.6047958196196	2.41930059612621e-12	5.83576111265578e-10	18.1370606656859
EPSTI1	2.75020488721804	7.63222727272727	10.5963921697579	2.47046437046825e-12	5.88823418585057e-10	18.1165509955239
IFITM3	1.83683082706767	12.3827878787879	10.5786054143971	2.58242967397336e-12	6.08268523560243e-10	18.0731092981733
CMPK2	3.84905639097744	8.50009090909091	10.5613934276017	2.69571068910826e-12	6.14207442821056e-10	18.0310300932758
IFI16	1.29236090225564	10.8534848484848	10.5608680331302	2.69924728249098e-12	6.14207442821056e-10	18.0297449899775
LIPG	3.13298496240601	4.75630303030303	10.5608040811392	2.69967808642191e-12	6.14207442821056e-10	18.029588562232
TYROBP	2.19603759398496	8.85675757575757	10.5477635201358	2.78900700037586e-12	6.27401226455337e-10	17.9976793895271
TLR2	2.57926691729323	7.54818181818182	10.5427401747422	2.82421723288269e-12	6.28262813550493e-10	17.9853814551166
IFITM1	2.24701503759399	11.5361212121212	10.5091516442373	3.07160843411941e-12	6.61454391521176e-10	17.9030624986846
AOAH	1.66318421052632	6.60490909090909	10.5089361493353	3.07326509581596e-12	6.61454391521176e-10	17.9025338626629
HLA-F	1.98174812030076	10.5756363636364	10.5045748918311	3.10698987943427e-12	6.61454391521176e-10	17.8918337809137
PVRIG	1.57154887218045	6.17545454545455	10.5005291173946	3.1386128162685e-12	6.61454391521176e-10	17.8819053830146
LAMP3	2.88707894736843	9.57424242424242	10.4875281592548	3.24247398408861e-12	6.76224704535813e-10	17.8499856002038
BEX4	-1.49417	9.92263636363636	-10.457	3.50018293741473e-12	7.21271830002848e-10	17.7749940624572
CD14	2.5723045112782	8.44433333333333	10.4515669953883	3.54841527950723e-12	7.21271830002848e-10	17.7615733110723
CDC25B	1.38186090225564	9.52745454545455	10.4495357761367	3.56655068029978e-12	7.21271830002848e-10	17.7565741581264
IL36G	3.70393609022557	7.15978787878788	10.4374585642818	3.67635081210634e-12	7.28754649595851e-10	17.7268385168809
CALB2	-2.08552	7.92418181818182	-10.4214	3.8272597680786e-12	7.51231057026487e-10	17.6873853316726
GNLY	2.52600563909775	6.94695454545455	10.410511293307	3.93395063951144e-12	7.64675978190859e-10	17.6604186270265
LY86	1.15806390977444	7.38087878787879	10.4046740664843	3.9921368726403e-12	7.68524733914726e-10	17.6460178224828
S100A7	4.38343609022557	11.2800606060606	10.3942947047252	4.09777833215229e-12	7.81348761790677e-10	17.6203997162562
TNFRSF1B	2.16411654135338	7.89363636363636	10.3877334334803	4.16602674637961e-12	7.86868127257228e-10	17.6041976936093
SOD2	1.98901127819549	9.64945454545455	10.3760971483306	4.28993048015925e-12	8.02698113488489e-10	17.5754491674602
CASP7	1.64445864661654	8.05233333333333	10.3550267757087	4.52394446783438e-12	8.38647149912149e-10	17.5233454624352
IRF7	2.19345864661654	8.28924242424242	10.3480743140064	4.6039865614586e-12	8.43973678865499e-10	17.5061397235214
ISG15	3.50831203007519	9.79484848484848	10.3452437838129	4.6369863980423e-12	8.43973678865499e-10	17.4991329096653
IFNAR2	1.66819548872181	7.05366666666667	10.3361097845096	4.74513095745971e-12	8.5587627837208e-10	17.4765
FGR	1.79768045112782	7.55675757575758	10.3302432770555	4.81594319658523e-12	8.60892845882436e-10	17.4619816241437
CXCL9	5.20243609022556	8.83351515151515	10.303988482497	5.14630988224552e-12	9.04366352275746e-10	17.3968826816276
LCK	1.44319360902256	6.97510606060606	10.2969831407291	5.23830602734025e-12	9.10024841932449e-10	17.3794968575411
PTGES	1.60730263157895	7.19633333333333	10.2944031994054	5.27260784497099e-12	9.10024841932449e-10	17.3730922696952
TLR8	1.80158082706767	5.74783333333333	10.2771728607435	5.50764896771552e-12	9.42467008398568e-10	17.3302952424338
SLC16A1	1.79194360902256	5.72506060606061	10.2627568698108	5.71249999096228e-12	9.6642506204229e-10	17.2944571455544
SECTM1	2.29802631578948	8.91539393939394	10.258176591218	5.77920012255108e-12	9.6642506204229e-10	17.2830646023568
CYTIP	2.24162781954887	7.03315151515152	10.2572719044828	5.79246828055915e-12	9.6642506204229e-10	17.2808140302783
RNASE6	2.08493233082707	8.42572727272727	10.2301666823116	6.20474769717981e-12	1.02319247231115e-09	17.2133326206605
HSPA6	2.05892105263158	7.75656060606061	10.2264433749788	6.26367414709815e-12	1.02319247231115e-09	17.2040551388356
IRF8	2.41963533834587	8.95209090909091	10.2250399369387	6.2860333696754e-12	1.02319247231115e-09	17.2005576528511
PTPRZ1	2.04068045112782	7.91084848484848	10.220068779185	6.36588976737622e-12	1.02783450832774e-09	17.1881669267246
C1orf162	2.22240977443609	7.71878787878788	10.2094163568856	6.54051326050931e-12	1.0460932450027e-09	17.161604058568
MIAT	1.3324022556391	5.50978787878788	10.2022107408182	6.66139769723253e-12	1.0460932450027e-09	17.1436272830049
HLA-C	1.48452255639098	12.3460606060606	10.2017491827718	6.66921823358302e-12	1.0460932450027e-09	17.1424755312279
EVI2B	1.89450751879699	7.27415151515152	10.2006413404135	6.68802751169994e-12	1.0460932450027e-09	17.1397109501133
ZC3H12D	2.45783458646617	6.18745454545455	10.1975835925111	6.74022419486281e-12	1.0460932450027e-09	17.1320795722111
TCIRG1	1.32333458646617	8.52215151515152	10.1913082093848	6.84865245831079e-12	1.05474516052185e-09	17.1164137446973
DDX60	2.58048120300752	9.49869696969697	10.1698663305287	7.23274643346563e-12	1.10539554461386e-09	17.0628454487049
CHSY1	1.1327969924812	9.70421212121212	10.1571518936544	7.47081300856871e-12	1.12715878031891e-09	17.0310510367251
MUC4	2.77023308270677	6.66730303030303	10.1534764968391	7.54110996050393e-12	1.12715878031891e-09	17.0218559913974
CSF2RB	2.83225563909774	8.49087878787879	10.1533239283527	7.5440425834241e-12	1.12715878031891e-09	17.021474257931
CTSC	1.92955639097745	8.32675757575758	10.1415836888222	7.77323491304798e-12	1.15279952736395e-09	16.992090015974
FAM78A	1.16438345864662	6.92145454545455	10.1294831953835	8.01690008801968e-12	1.17194614701759e-09	16.9617842400173
FPR1	1.66669736842105	5.85763636363636	10.1071179882464	8.4879741315519e-12	1.22257359775396e-09	16.9057173263765
CXCL16	1.29164661654136	8.36118181818182	10.0914802815162	8.83403909507066e-12	1.26333069087435e-09	16.8664745284053
ARHGAP25	1.33388345864662	6.98136363636364	10.0860442334917	8.95768283762616e-12	1.2719274332774e-09	16.852824885724
PSMB9	2.36302255639098	9.68175757575758	10.0530719422101	9.7464199350153e-12	1.3645669476849e-09	16.7699459068731
PSMB8	1.70478947368421	10.1374545454545	10.0486148348373	9.85834535612405e-12	1.37065230815944e-09	16.7587310560113
BCL6	1.91596616541354	7.87393939393939	10.0274934683792	1.04068349994626e-11	1.42709070907015e-09	16.7055488501345
LAPTM5	1.91168233082707	9.57072727272727	10.0211429116333	1.05777613256695e-11	1.44066230953217e-09	16.6895465534161
LOC285074	-1.00866	8.4050303030303	-10.0028	1.10870564392434e-11	1.49982403358171e-09	16.6433532947895
CORO1A	1.95421052631579	8.37084848484849	9.99085876813886	1.1433114139181e-11	1.53625757168149e-09	16.6131593901357
JAML	1.70303007518797	7.75318181818182	9.98003243116935	1.17557396106078e-11	1.5668479828379e-09	16.5858209492546
ITGB2	1.60639097744361	7.10739393939394	9.97800130253693	1.18172941116089e-11	1.5668479828379e-09	16.5806901874052
WARS	3.32910338345865	9.79113636363636	9.95059652527412	1.26806893484724e-11	1.67026369372214e-09	16.5114084154793
SHISA5	1.39587969924812	10.0384545454545	9.94691432746378	1.28015031758086e-11	1.67515617701219e-09	16.5020916038188
UBE2L6	2.16412781954887	9.76027272727273	9.94013515899598	1.30270081602301e-11	1.68353470391559e-09	16.4849338585432
STAT1	2.54918233082707	8.41318181818182	9.93993556562323	1.30337085613564e-11	1.68353470391559e-09	16.4844286015531
IL10RA	1.98140601503759	7.84733333333333	9.93632879061429	1.31553963202256e-11	1.68836019055921e-09	16.4752973519633
LY96	2.0355037593985	8.22375757575758	9.92545955570922	1.35291629338201e-11	1.72526987960518e-09	16.4477689480671
BST2	3.10868421052632	8.48415151515151	9.92048961554709	1.37036576574809e-11	1.73646158202801e-09	16.4351762114888
IL2RB	1.81112406015038	7.47030303030303	9.91354388583003	1.39513748632102e-11	1.75178395465012e-09	16.4176
C4orf48	1.30012781954887	7.92172727272727	9.91220710884627	1.39995720865101e-11	1.75178395465012e-09	16.4141826045271
DDHD1	1.29587593984963	5.71681818181818	9.90279097977272	1.43439138310179e-11	1.78372359509819e-09	16.3903041443311
SELE	3.89608646616542	7.63672727272727	9.89498965408936	1.46357383762645e-11	1.80877850636539e-09	16.3705114376198
TIMP1	2.81594736842105	10.444696969697	9.89123767977643	1.4778237520266e-11	1.81518462204445e-09	16.3609893383861
LILRB1	1.52078571428572	6.30018181818182	9.88315949769128	1.50898664398543e-11	1.84215985361172e-09	16.3404812226626
KRT14	1.0441015037594	14.3746363636364	9.87736043916352	1.53176990413651e-11	1.85864031822527e-09	16.3257535907203
ADA2	1.89107518796992	8.22948484848485	9.85758	1.6121636159736e-11	1.94440528647033e-09	16.2754784140646
PAQR8	-1.5543	9.00007575757576	-9.82042	1.77500588309784e-11	2.12291466322394e-09	16.1808941857995
ICAM1	2.64319172932331	7.09509090909091	9.81903582953271	1.78137787034425e-11	2.12291466322394e-09	16.1773716979455
C1QA	2.29680827067669	7.86866666666667	9.80846048916667	1.83089934932461e-11	2.16901987413184e-09	16.1504171834737
FCGR2A	1.13934962406015	5.25243939393939	9.80035335698413	1.86981161780181e-11	2.18921043274913e-09	16.129743245727
CFI	1.96190413533835	7.06545454545455	9.79146945032999	1.91342141860275e-11	2.21437053305466e-09	16.1070780851865
PLAT	2.98687218045113	8.6	9.78100572627791	1.96611866359168e-11	2.26227941171086e-09	16.0803684844444
HLA-B	1.96707142857143	11.9035151515152	9.77104057352602	2.01768055263782e-11	2.29828298051894e-09	16.0549175419261
TEAD4	1.08406015037594	7.16427272727273	9.7705283924178	2.02036763683799e-11	2.29828298051894e-09	16.0536090655957
IGSF6	2.27211842105263	6.44856060606061	9.75347736877244	2.1119369657335e-11	2.38887514073166e-09	16.0100279989281
IL33	2.77654135338346	8.00224242424243	9.74660168460857	2.15004847622672e-11	2.40741551998157e-09	15.9924429930921
ACTN1	1.19365413533835	9.4385303030303	9.74618565120439	2.15237689464413e-11	2.40741551998157e-09	15.9913787524499
GPR65	2.27624436090226	6.79136363636364	9.73959034198313	2.18963420830605e-11	2.43548147136086e-09	15.974504344345
LGI3	-1.12654	7.0559696969697	-9.73037	2.24284185950293e-11	2.47320889730327e-09	15.950896438833
PAIP2B	-1.55412	8.13293939393939	-9.72734	2.26061249790969e-11	2.47320889730327e-09	15.9431361584064
MS4A7	1.72674436090226	8.26824242424243	9.72380152025942	2.28152008005581e-11	2.48251703928246e-09	15.9340836324838
IL15RA	1.68639473684211	7.86554545454545	9.71900000349455	2.31023560551568e-11	2.49615825149642e-09	15.9217845572391
CD2	1.73075187969925	7.97236363636364	9.67345849761234	2.60161324320132e-11	2.76936232542848e-09	15.8049727216071
SLA	1.51439473684211	7.81257575757576	9.67159524301632	2.61430238003088e-11	2.76936232542848e-09	15.8001875000938
SRGN	2.54605639097744	9.34730303030303	9.66362593448793	2.66929083021745e-11	2.81273009009387e-09	15.779715300038
CHST11	1.50793233082707	6.88093939393939	9.65539876060316	2.72729595949151e-11	2.85880588507746e-09	15.7585715362106
CYFIP2	1.40490977443609	6.4684696969697	9.63624447482302	2.86737084836848e-11	2.98998082058257e-09	15.7093092317589
RUNX3	1.62330827067669	7.41193939393939	9.63252938611743	2.89537707734667e-11	3.00354116401854e-09	15.699748688046
C1QC	2.41040977443609	8.38854545454545	9.62680731637443	2.93905939117957e-11	3.03313959127867e-09	15.6850196058177
FYB1	2.54855263157895	6.41615151515152	9.61936455226353	2.99688428427718e-11	3.05630997686112e-09	15.6658545991474
ST8SIA4	2.38477443609023	5.27809090909091	9.61846249410858	3.00397096008184e-11	3.05630997686112e-09	15.6635312970638
PPP1R18	1.26590977443609	8.619	9.6164562943236	3.01979319269674e-11	3.05630997686112e-09	15.6583638156673
PTPRO	1.43974812030075	5.30469696969697	9.61367375830464	3.04187882655553e-11	3.05630997686112e-09	15.6511957685645
PARP9	1.60985902255639	8.60557575757576	9.61080721778616	3.06480339580667e-11	3.05630997686112e-09	15.6438102094498
CXCL1	5.00989473684211	7.48451515151515	9.60713527105814	3.09442647118995e-11	3.05630997686112e-09	15.6343478997725
COL4A1	2.4081560150376	7.94487878787879	9.60658638948599	3.09887952123273e-11	3.05630997686112e-09	15.6329333176714
IL4R	1.18747744360902	9.37951515151515	9.60648336285579	3.09971609901496e-11	3.05630997686112e-09	15.6326677919925
SP110	1.75175939849624	8.47669696969697	9.60470824248394	3.11416630178147e-11	3.05630997686112e-09	15.6280926295547
FCER1G	2.38249812030075	8.19565151515152	9.59778008393849	3.17122427797508e-11	3.08209132375432e-09	15.6102319920185
NAPSB	2.12443609022556	7.00119696969697	9.59428847306965	3.20038262330986e-11	3.09540388895105e-09	15.6012282058898
CXCL10	5.38457142857143	9.49236363636364	9.57645334981201	3.35364199785024e-11	3.22804165571922e-09	15.5552108885232
HLA-J	1.41478947368421	10.0974242424242	9.5693953559493	3.4163391403526e-11	3.25707266328568e-09	15.5369881696112
CCR5	1.70372180451128	7.82821212121212	9.55767602517812	3.52309384657331e-11	3.34293184370825e-09	15.5067154947923
GBP5	3.81102819548872	6.70887878787879	9.54300080783688	3.66158363872318e-11	3.44858681137364e-09	15.4687808522463
NCKAP1L	1.55471804511278	7.06378787878788	9.54224209368328	3.66889261686521e-11	3.44858681137364e-09	15.4668188163436
ANKRD33B	-1.46224	8.04118181818182	-9.52781	3.81083059185645e-11	3.56526351773635e-09	15.429471622867
PREX1	1.40608458646617	7.56225757575758	9.51541667333353	3.9370972713258e-11	3.66626160321924e-09	15.3973976519863
ST6GAL2	-1.88809	4.94922727272727	-9.5134	3.95807084192995e-11	3.66872853362405e-09	15.3921696841128
SLC12A7	1.14389097744361	9.35018181818182	9.51103500286171	3.9827675129451e-11	3.67460775929372e-09	15.386049037054
LRG1	2.4073045112782	7.75233333333333	9.48711367016636	4.24179143525849e-11	3.8940729672711e-09	15.3240460537983
MX1	2.07935714285714	10.2431515151515	9.4824898518529	4.29380565197841e-11	3.90755831628453e-09	15.312052318392
PCDH17	1.89520676691729	6.00660606060606	9.47574120838656	4.37089129446722e-11	3.9597110681687e-09	15.2945417539106
MMP10	4.35933082706767	5.58593939393939	9.47253261497579	4.40803417769137e-11	3.9753717239441e-09	15.2862143029043
CD3D	1.5208045112782	8.00024242424242	9.46822192473381	4.45844179379751e-11	4.00280103827892e-09	15.2750243032688
NUCB2	-1.08506	9.75159090909091	-9.45393	4.62978810830341e-11	4.13807980876529e-09	15.237910144775
RSAD2	4.07344360902256	7.5989696969697	9.44021029279544	4.80062441044942e-11	4.25280094343397e-09	15.2022479317651
SNX10	2.74651127819549	7.64081818181818	9.43603562879223	4.85386489446307e-11	4.26975700895326e-09	15.1913926715635
SMIM3	1.28393233082707	8.42590909090909	9.43536936148145	4.86241745188224e-11	4.26975700895326e-09	15.1896599757486
RHOH	1.60624248120301	5.82551515151515	9.42330625012048	5.01994896469831e-11	4.38883835031549e-09	15.1582781642643
HCP5	1.89118796992481	7.54584848484848	9.41266354783584	5.16324510249377e-11	4.47503593926527e-09	15.1305750385115
CD72	1.1668045112782	5.19506060606061	9.41049249839707	5.19298466835928e-11	4.48141146746643e-09	15.1249218669095
BCL2A1	4.00915789473685	6.53269696969697	9.40473339872881	5.27272243695287e-11	4.51133230385613e-09	15.1099227009029
IFI35	2.54982330827068	8.26384848484848	9.39688549268001	5.38339296944952e-11	4.5864217294191e-09	15.0894761163296
ADGRE5	2.08442481203008	7.66009090909091	9.3898323620463	5.48487376427691e-11	4.65307871333e-09	15.0710930501446
WIPF1	1.49498872180451	5.74560606060606	9.38660168096576	5.53200558664573e-11	4.65878230194176e-09	15.0626704397397
CD163	2.82822180451128	7.87627272727273	9.38618353673299	5.53813589661924e-11	4.65878230194176e-09	15.0615802048057
CD52	1.7108552631579	8.34571212121212	9.38220980744124	5.59674023737829e-11	4.68838227165484e-09	15.0512182419468
APOL3	2.27051503759398	7.69509090909091	9.37909314288267	5.64314637284626e-11	4.70755973044812e-09	15.0430896719772
TNFSF13B	2.73712030075188	7.98293939393939	9.37262005681645	5.74078491797888e-11	4.76913920509772e-09	15.0262029996983
MYO1G	1.52132142857143	6.37840909090909	9.36758727195715	5.81788608866088e-11	4.79341141485924e-09	15.0130697770193
BTN3A3	1.79830827067669	7.37018181818182	9.36538628425718	5.85193544838017e-11	4.80170490213194e-09	15.0073251423961
ITGA4	1.73539285714286	5.22122727272727	9.34690496669644	6.14597139242233e-11	5.02238747949745e-09	14.9590624447295
UCP2	1.6492462406015	7.8759696969697	9.31381921237761	6.71049438829349e-11	5.43930397360421e-09	14.8725453658753
NLRC5	2.03738721804511	7.8530303030303	9.29548521379718	7.04578176672364e-11	5.64254387006296e-09	14.8245391850016
PLEKHO1	1.83682706766917	7.37557575757576	9.27194021354931	7.50153433599395e-11	5.98359438011692e-09	14.7628215474833
ITGAL	1.61750563909774	6.6685303030303	9.24216854769979	8.12109534133493e-11	6.44219845253855e-09	14.6846746877948
P2RY6	2.06042481203008	7.36590909090909	9.24125853332598	8.14083316763525e-11	6.44219845253855e-09	14.6822841258334
CD1D	1.99323684210526	4.44987878787879	9.23771623466653	8.21813041572314e-11	6.4777633485509e-09	14.6729776189203
HLA-G	1.45432706766917	10.773303030303	9.22725866602876	8.45071574876373e-11	6.60905390648432e-09	14.6454930646537
CAB39L	-1.17323	8.19263636363636	-9.20665	8.92879252899458e-11	6.92881221794575e-09	14.5912964409077
CLEC4A	1.76321428571429	6.5495303030303	9.18878619237856	9.36562291966033e-11	7.2397349990162e-09	14.5442526382814
CCR7	2.9416954887218	6.23893939393939	9.17568181160793	9.69978102417109e-11	7.44272586114508e-09	14.5097228081584
PDPN	1.37057142857143	6.26345454545455	9.17557440091934	9.70256955076602e-11	7.44272586114508e-09	14.5094396870532
EVI2A	1.9897030075188	7.60448484848485	9.17374084071742	9.75029733518454e-11	7.45079018884465e-09	14.5046064123864
MTHFD2	1.18904699248121	7.32857575757576	9.15895585125674	1.01439931683661e-10	7.72216301231399e-09	14.4656165410124
LCP2	1.47326879699248	5.49257575757576	9.15739785500277	1.01864112996445e-10	7.72508108447662e-09	14.4615061940736
PSME2	1.3518984962406	11.7388484848485	9.14131604217131	1.06349520132838e-10	8.00652736354757e-09	14.4190596289641
CXCL6	4.44681954887218	5.19742424242424	9.14122625250202	1.06375120059121e-10	8.00652736354757e-09	14.4188225390968
MYO1B	1.76969172932331	7.86451515151515	9.13248091269367	1.08898806539257e-10	8.16577904764969e-09	14.3957252468365
EVA1C	1.49415413533835	7.96251515151515	9.11891589164991	1.12934519531867e-10	8.43679856547576e-09	14.3598783543015
NCF2	2.16299248120301	6.51721212121212	9.09884486068894	1.19187008810547e-10	8.77295258601457e-09	14.3067933270867
SH3RF1	-1.15853	8.0800303030303	-9.08945	1.22234719127476e-10	8.93161062646423e-09	14.2819181226583
STX11	1.25386466165414	5.62236363636364	9.05430165908623	1.34352479628256e-10	9.65223743187093e-09	14.1887897575917
ARHGEF28	-1.00613	7.64560606060606	-9.05387	1.34507479321312e-10	9.65223743187093e-09	14.1876537111211
SCO2	1.34376691729323	9.7580303030303	9.03158658079214	1.42828463922925e-10	1.0212745272146e-08	14.1285107759989
DTX3L	1.30002631578947	9.927	9.02445025556742	1.45602171947012e-10	1.03740252119257e-08	14.1095588682746
GPR18	1.91932706766917	5.61957575757576	9.02054765405878	1.47142138735633e-10	1.04465700695961e-08	14.0991918671239
NFKBIE	1.14684962406015	7.39612121212121	9.01552513390708	1.49148449439715e-10	1.05515940149559e-08	14.0858468815834
KLHL6	1.57277819548872	4.82531818181818	9.01294837319908	1.50188553621855e-10	1.05877641974055e-08	14.0789990436789
RASSF2	1.86051	7.72772727272727	9.00364596252483	1.54005274018281e-10	1.08187354074386e-08	14.0542701607517
NKG7	1.64021804511278	6.75106060606061	9.00108424070948	1.55073565240069e-10	1.08258799362333e-08	14.0474582284727
REN	-1.12505	5.83618181818182	-9.00081	1.55188429234252e-10	1.08258799362333e-08	14.0467285944166
LAP3	2.13548872180451	11.0033333333333	8.99524465346194	1.57537073725759e-10	1.09436978966783e-08	14.0319267766147
GPR183	2.28490601503759	7.96509090909091	8.98699968020144	1.61083311034019e-10	1.1044688254151e-08	14.0099900140883
IFI44L	3.55820300751879	8.31390909090909	8.98307340398283	1.6280048706403e-10	1.11243295273343e-08	13.9995404883754
RELB	1.03198120300752	6.63375757575758	8.97964204052503	1.64316460319291e-10	1.11517961086526e-08	13.9904064576184
EMP1	-1.67656	9.62957575757576	-8.97337	1.67124117186867e-10	1.12659661622837e-08	13.9737099821488
MPEG1	2.29724812030075	8.53198484848485	8.95408035514106	1.76071252986246e-10	1.17504085201255e-08	13.9223138177911
CEBPB	1.4348082706767	10.9529696969697	8.95183963371214	1.77141623739463e-10	1.1782498494118e-08	13.916340713054
TSPOAP1-AS1	1.14717669172932	4.85457575757576	8.95061563123963	1.77729111693903e-10	1.1782498494118e-08	13.913077600153
HRH1	1.40311654135338	6.92878787878788	8.93812	1.83841436145492e-10	1.20283967093755e-08	13.8797530056714
PSMB10	1.57721052631579	9.06190909090909	8.93241585154577	1.86702180031622e-10	1.21757796300101e-08	13.8645346418482
CHI3L1	3.66535714285714	7.245	8.93019636504463	1.87827548219376e-10	1.22094004639614e-08	13.8586117544487
RANBP9	-1.20308	9.10807575757576	-8.92542	1.90274010993123e-10	1.2328401210658e-08	13.8458572472639
CCN4	1.26122368421053	4.73009090909091	8.91597317164676	1.95204981027892e-10	1.26070933069659e-08	13.8206404336595
HLA-A	1.46296616541354	12.9062575757576	8.90419146653288	2.01538934074396e-10	1.29327275612291e-08	13.7891667690181
PLEK	2.0691992481203	7.54	8.89960831740488	2.04059020265549e-10	1.3052605893727e-08	13.7769183652289
PRXL2C	1.10463533834587	7.74221212121212	8.89375103642235	2.07326434149712e-10	1.32193711404821e-08	13.7612608094204
SH3BGRL2	-1.56362	9.68990909090909	-8.89154	2.08572957902734e-10	1.3226891360887e-08	13.7553523083984
SERPINA1	1.74913721804511	5.50074242424242	8.88930025250939	2.0984480408852e-10	1.32533212071176e-08	13.7493600321091
NCF4	1.39157142857143	6.38386363636364	8.88624144405315	2.11593582330278e-10	1.33217456346996e-08	13.7411796826763
HCST	1.08959022556391	7.78130303030303	8.86738992903473	2.22703570529212e-10	1.39772670393898e-08	13.6907366484892
CTSS	1.97665413533835	9.03221212121212	8.8618400710047	2.26086096273015e-10	1.4101151817701e-08	13.675877339479
HSPA2	-1.54244	9.71178787878788	-8.85541	2.30067560009828e-10	1.42470441662429e-08	13.6586689286643
UBASH3A	1.07548872180451	5.08363636363636	8.85462785942921	2.30560027464298e-10	1.42470441662429e-08	13.6565611282107
EVL	1.02808082706767	8.33668181818182	8.84478251999014	2.36813159842758e-10	1.44991934960607e-08	13.6301816147094
PLAAT4	2.17675187969925	9.12657575757576	8.83689817361815	2.41945023492376e-10	1.47682357175026e-08	13.6090471441584
OASL	2.06972744360902	7.53480303030303	8.82966723000241	2.46751021975057e-10	1.50158121913757e-08	13.5897
LST1	1.52834398496241	7.36715151515152	8.80405979504344	2.64565708651317e-10	1.59544278702049e-08	13.5209337472951
GPR137B	1.37845864661654	8.76248484848485	8.80020414444075	2.67359160667407e-10	1.60263405859945e-08	13.5105787822864
STAT5A	1.04388345864662	7.72033333333333	8.79433117852493	2.71671947566871e-10	1.62102303888403e-08	13.494802238881
PTN	-1.37927	10.508303030303	-8.79383	2.72046221999418e-10	1.62102303888403e-08	13.4934449325516
SLC6A14	4.42834210526316	6.32484848484849	8.78795671225445	2.76433152823587e-10	1.63194425465838e-08	13.4776733853238
CYP2J2	-1.03983	8.30512121212121	-8.78642	2.77589978390554e-10	1.63194425465838e-08	13.4735561213141
DRAM1	1.83816541353384	7.50609090909091	8.78613133468283	2.77812130027424e-10	1.63194425465838e-08	13.4727674228507
NCF1C	1.37874436090226	6.96660606060606	8.78594321324268	2.77954643044057e-10	1.63194425465838e-08	13.4722617947846
MS4A6A	1.62103759398496	8.32681818181818	8.78356433100028	2.79763214399299e-10	1.63776003376853e-08	13.4658674940698
CCL19	2.94077819548872	8.44718181818182	8.77313713584718	2.87832907392635e-10	1.6752042554965e-08	13.4378310194339
PTPRC	2.12705639097744	7.70454545454545	8.76734942291494	2.92413842180101e-10	1.69202818910052e-08	13.4222629533216
IL27RA	1.04219548872181	5.94709090909091	8.76032807759698	2.980708743244e-10	1.71979163540312e-08	13.4033707078374
LHFPL2	1.6372030075188	7.56693939393939	8.75356873468894	3.03621975909634e-10	1.74111537062393e-08	13.3851773256789
FPR3	1.5785507518797	6.4485303030303	8.75266078671856	3.04375595483929e-10	1.74111537062393e-08	13.3827330457462
PXDN	2.31665037593985	7.80624242424242	8.74161920741892	3.1369409308918e-10	1.78930753211923e-08	13.352999456178
ROBO2	-1.1638	5.25921212121212	-8.73545	3.19024964378509e-10	1.81454511699493e-08	13.3363840275272
RGS18	2.01584586466165	6.05357575757576	8.72119009966465	3.31707419178884e-10	1.86548152791585e-08	13.297944385213
SLC22A15	-1.02457	7.36933333333333	-8.71962	3.33136247456044e-10	1.86826913454271e-08	13.2937060832922
IFI27	3.12674812030075	10.8983939393939	8.71695481200926	3.35571632594301e-10	1.8714428011617e-08	13.2865237460548
CALHM6	2.70821616541353	6.45604545454545	8.71459701311363	3.37742658111589e-10	1.87831826612559e-08	13.2801648231382
CSF3R	1.56006954887218	6.35674242424242	8.71177505124597	3.40359866142302e-10	1.88763016067452e-08	13.2725531108386
RAC2	1.30523684210527	7.218	8.7070781419163	3.4476179822632e-10	1.90676131554949e-08	13.2598817760779
FBXO6	2.06693609022556	8.64730303030303	8.70306682600125	3.48567008266941e-10	1.91488661967258e-08	13.2490577592427
RIPOR2	1.88963533834586	5.90574242424242	8.70250825881828	3.49100252824779e-10	1.91488661967258e-08	13.2475503715872
KRT16	3.1278045112782	11.4	8.69587989123735	3.55491819071861e-10	1.94231962595162e-08	13.2296595004234
TRBC1	1.69653383458647	7.79663636363636	8.69486453690869	3.56481357165156e-10	1.94231962595162e-08	13.2269184145001
MXI1	-1.11526	11.2863333333333	-8.69432	3.57011948629037e-10	1.94231962595162e-08	13.2254517707953
PTPRCAP	1.04002255639098	7.23048484848485	8.69103028342131	3.60243449346763e-10	1.95458918682156e-08	13.2165661191648
IFIT3	3.08481203007519	9.21818181818182	8.66758741779416	3.84139789596656e-10	2.07074397360219e-08	13.1532299291095
CPNE3	-1.07393	10.5656818181818	-8.667	3.84754386983674e-10	2.07074397360219e-08	13.1516533971443
CCDC9B	-1.43383	7.51218181818182	-8.65728	3.95156074010502e-10	2.12102406374377e-08	13.125346605391
MICB	2.33889097744361	7.68615151515151	8.64254989385392	4.11446274925605e-10	2.20255771932768e-08	13.0855065592083
CEBPD	1.48650187969925	8.14274242424242	8.64154771592201	4.12579465428575e-10	2.20273426062547e-08	13.0827941007822
DSC1	-1.71367	5.45672727272727	-8.63824	4.16337904782765e-10	2.21100827364874e-08	13.0738507180111
CD38	1.85958646616541	6.75275757575758	8.62766383607058	4.2860886821827e-10	2.27015294989365e-08	13.0452031089734
LYPD1	2.31314661654135	5.77354545454545	8.60956234972849	4.50462973201617e-10	2.36862308973535e-08	12.9961553710214
FCN1	1.69846052631579	4.83384848484848	8.60933106960996	4.50749411712286e-10	2.36862308973535e-08	12.9955284210247
PDZK1IP1	1.99019548872181	10.2682727272727	8.60133252110329	4.60770326691999e-10	2.40726247468251e-08	12.9738418488673
SLC2A3	2.05793233082707	6.35227272727273	8.59999137730147	4.62472606998907e-10	2.40726247468251e-08	12.9702047791266
RHBDF2	1.00272180451128	7.89081818181818	8.59964604028216	4.62911968809133e-10	2.40726247468251e-08	12.9692682164539
CLU	2.43605263157895	9.35992424242424	8.59508241819523	4.68758142695397e-10	2.43134890541569e-08	12.9568901134694
ARHGAP5-AS1	-1.00974	7.75936363636364	-8.59095	4.74121212662092e-10	2.45281157589347e-08	12.9456698128673
LOX	1.52264285714286	4.4809696969697	8.56446026532937	5.09977176476476e-10	2.62202943238454e-08	12.8737629459819
ZNFX1	1.33766165413534	8.05454545454545	8.56381453520999	5.10884956646678e-10	2.62202943238454e-08	12.8720087420344
SLC25A28	1.05441729323308	8.47919696969697	8.56224583874418	5.13097109373781e-10	2.62202943238454e-08	12.8677469651372
CASP1	1.3066015037594	9.411	8.56204663382972	5.13378721090224e-10	2.62202943238454e-08	12.8672057499145
MVP	1.0304022556391	8.54566666666667	8.54979980311448	5.30997018992341e-10	2.70511229446455e-08	12.8339228279743
HAPLN3	1.44451127819549	7.70845454545455	8.54504504281907	5.38001754898062e-10	2.73384089716094e-08	12.8209957390928
IL21R	1.46306766917293	5.32748484848485	8.54158	5.43163968703279e-10	2.75308501706541e-08	12.8115761861242
RARRES1	3.24593609022557	6.55348484848485	8.54041	5.44921791281622e-10	2.75501999577004e-08	12.8083890733807
TNFSF10	1.40377067669173	11.549696969697	8.53730050710026	5.49612738863642e-10	2.77173719012317e-08	12.799933936812
KRT24	4.66551	8.35272727272727	8.53159844991852	5.58324079223728e-10	2.80155548625019e-08	12.7844218824458
TRG-AS1	1.44838721804511	6.17115151515152	8.52394090943844	5.70244170754563e-10	2.85421463566928e-08	12.7635835186435
BARX2	-1.14708	9.00215151515152	-8.52247	5.72569127740355e-10	2.85818563309935e-08	12.759569868051
CCL2	1.61496240601504	5.6735303030303	8.51772794157795	5.8010544582531e-10	2.8748245373437e-08	12.7466707363317
HMGCS1	-1.59668	9.52151515151515	-8.51575	5.83278016104634e-10	2.88340966924219e-08	12.741290592673
SOCS3	1.03718796992481	5.77254545454545	8.51163525497632	5.8994415911718e-10	2.90203243481206e-08	12.7300805862149
TNFAIP6	3.57257518796993	7.55084848484849	8.50622107241845	5.98829460158515e-10	2.9385207406455e-08	12.7153339951737
MLKL	1.07613533834586	8.44712121212121	8.5043122326078	6.01994416217797e-10	2.94021602549928e-08	12.7101340017095
PLSCR1	1.49869172932331	10.1405454545455	8.50424147181205	6.02112067556418e-10	2.94021602549928e-08	12.7099412287242
CD274	1.78562593984963	6.66159090909091	8.49379573797399	6.19738692245652e-10	3.01159911588597e-08	12.681477001071
DHRS11	-1.06091	7.33918181818182	-8.48644	6.32466766167842e-10	3.06600898921219e-08	12.6614217910417
CTSL	1.59569172932331	9.37969696969697	8.48001942861599	6.43790323885783e-10	3.09839569098973e-08	12.6439158050858
MARCKSL1	1.89474812030075	8.87972727272727	8.47705407846278	6.49090304604027e-10	3.11641174783626e-08	12.635827596771
HLA-E	1.05541353383459	11.0869090909091	8.47151843989066	6.59103124759218e-10	3.15691475138859e-08	12.6207257450806
P2RY8	1.49077443609023	6.02781818181818	8.45936225086363	6.81645593093688e-10	3.23393990979354e-08	12.5875486036943
CTSH	1.0777030075188	9.56257575757576	8.45678219829631	6.86529973943311e-10	3.24941290976809e-08	12.5805046088464
SERPING1	2.61643984962406	9.19963636363636	8.45052764391611	6.9851882270304e-10	3.29835975220226e-08	12.5634250735834
PLEKHO2	1.07622932330827	8.25042424242424	8.43990280236217	7.19374561078395e-10	3.3729737909486e-08	12.5344000633886
KLF10	1.15878947368421	10.3168181818182	8.43389209329955	7.31452241269739e-10	3.42159002861249e-08	12.5179736334262
RUNX1-IT1	1.15462406015038	5.86378787878788	8.43201459708049	7.35266883435525e-10	3.43141684691437e-08	12.5128417601893
NNMT	2.40833082706767	7.56124242424242	8.42989273094765	7.39602369223198e-10	3.43563318659342e-08	12.5070413988517
TAP2	1.19008458646617	7.18662121212121	8.41913237584706	7.6199160147814e-10	3.52620550385559e-08	12.477617981346
CYP24A1	1.72084586466166	3.98042424242424	8.41501982252597	7.70729482848918e-10	3.55009560939603e-08	12.4663686335652
RTP4	2.00634962406015	7.58975757575758	8.41473617137081	7.71335892356663e-10	3.55009560939603e-08	12.4655926644278
SOAT1	1.71088345864662	7.07230303030303	8.41311703104753	7.74806698659816e-10	3.55789103529087e-08	12.4611630751667
HLA-DPA1	1.81185338345865	10.5714545454545	8.41177361135537	7.77698510159465e-10	3.56299814002349e-08	12.4574875417508
RCSD1	1.06721428571429	6.18175757575758	8.40985563350662	7.81846117072373e-10	3.56568134622004e-08	12.4522396491874
ABLIM1	-1.0127	11.6455	-8.40518	7.9205002449867e-10	3.5984702351032e-08	12.4394463365819
IRF9	1.46576691729323	9.31978787878788	8.40352	7.95698513547805e-10	3.60422623071054e-08	12.4349119260456
TRIM22	1.94192481203008	10.8016363636364	8.3959660216883	8.12560753066489e-10	3.64783117688022e-08	12.4142216098102
CD93	1.79373496240602	8.78513636363636	8.39529887940436	8.14066516155413e-10	3.64783117688022e-08	12.4123949248293
IRF1	2.31074436090226	8.6755	8.39405909128912	8.16872294404592e-10	3.64783117688022e-08	12.4090001442098
GPR84	2.15706015037594	5.07248484848485	8.39394379483097	8.17133721929119e-10	3.64783117688022e-08	12.4086844302755
IFI44	2.37295864661654	7.62439393939394	8.39389196743772	8.1725126500113e-10	3.64783117688022e-08	12.4085425118384
LPIN1	-1.39927	10.1902121212121	-8.38905	8.28320201208223e-10	3.68528861075329e-08	12.3952687641538
VAV1	1.18614285714286	5.85521212121212	8.38331757830437	8.41596632802239e-10	3.73605458654848e-08	12.3795796922619
TLR7	1.2320977443609	6.44118181818182	8.37333901825399	8.65245860987356e-10	3.81565801383873e-08	12.352235923163
PARP14	1.38307518796993	6.2634696969697	8.36699580623076	8.80629229709107e-10	3.87496215560572e-08	12.3348
BID	1.28741729323308	7.25654545454545	8.33993084493256	9.49452237101862e-10	4.14139068388156e-08	12.2605981482122
ISG20	2.35963533834587	8.54763636363636	8.32715690117756	9.83808948594328e-10	4.26338505623529e-08	12.2255226158919
GIMAP2	1.73478947368421	7.57718181818182	8.31146471341165	1.02774897297234e-09	4.40611610018827e-08	12.1824060952531
C1R	2.26916917293233	10.4171515151515	8.30709398773719	1.04033885231559e-09	4.44895424860769e-08	12.1703914388377
BATF2	2.54835714285714	6.58112121212121	8.30645743187883	1.04218547654813e-09	4.44895424860769e-08	12.1686414165502
CCL5	1.50705263157895	8.74130303030303	8.30242770908489	1.05395305229505e-09	4.48961575744663e-08	12.1575617138538
NMI	1.25755263157895	10.2544545454545	8.30085403480532	1.05858505044932e-09	4.49977309873585e-08	12.1532343556412
WNK4	-2.31681	7.16284848484849	-8.28623	1.10263719990559e-09	4.65736273825101e-08	12.1130005305183
CD69	2.58834210526316	6.25524242424242	8.27201590355532	1.14722713689462e-09	4.8253433839847e-08	12.0738795263844
CXCL8	4.40266353383459	6.39795454545455	8.26795005491136	1.16031734369964e-09	4.87017055308395e-08	12.0626831013524
ADAMTS1	1.81121428571429	6.94189393939394	8.26297832001845	1.17653046848491e-09	4.92789048316662e-08	12.0489892897751
C5AR1	2.38850751879699	5.66572727272727	8.25276953028658	1.21054699883529e-09	5.02794249548134e-08	12.0208613035705
GLIS3	1.64390789473684	5.01825757575758	8.25205218357396	1.21297448944483e-09	5.02794249548134e-08	12.0188843343904
VSIG10	-1.23078	7.29227272727273	-8.24838	1.2254957591151e-09	5.05889702953471e-08	12.0087493023324
LAMC2	1.40368045112782	6.00560606060606	8.24239570002201	1.24613723000494e-09	5.12298018109421e-08	11.9922653985074
CTTNBP2	-2.19553	7.59266666666667	-8.23841	1.26010611581739e-09	5.16979191491394e-08	11.9812642168162
SLC28A3	1.75953195488722	6.47475757575758	8.22489385333851	1.30860845000097e-09	5.30357282944725e-08	11.9439907380382
CASTOR1	-1.27059	7.38212121212121	-8.21546	1.34358974068076e-09	5.43434549457968e-08	11.9179553947943
MNDA	2.43003759398496	8.3990303030303	8.21002415604693	1.36417876105004e-09	5.49541709758208e-08	11.9029466244327
CD86	1.57892105263158	6.55042424242424	8.19923548834246	1.4059926598069e-09	5.6411581246481e-08	11.8731501921789
CEP19	1.36657142857143	6.31175757575758	8.18541998932955	1.46144443082254e-09	5.82860138436217e-08	11.8349733570997
RAB29	1.47511278195489	6.63512121212121	8.17907069101772	1.4876686696915e-09	5.90363299615091e-08	11.8174202979188
ZC3H12A	1.87627443609023	7.28536363636364	8.17262744774909	1.51476953344605e-09	5.98169641600067e-08	11.7996024887836
CPVL	1.61262406015038	8.05009090909091	8.17110624542973	1.5212406613328e-09	5.99542505522519e-08	11.7953950959717
LITAF	1.18333458646617	9.49275757575758	8.16857392181074	1.53207537093108e-09	6.02626345803756e-08	11.7883904837523
CGAS	1.11244736842105	4.845	8.16142102759593	1.56310462347404e-09	6.12425003259761e-08	11.768600777236
C12orf75	1.91677819548872	8.79075757575758	8.1594279744311	1.57186361275603e-09	6.14653933417745e-08	11.7630855442734
MIR210HG	-1.27989	7.32640909090909	-8.15364	1.59757417600713e-09	6.23489913798027e-08	11.7470721696263
SAMD5	-1.47571	6.67915151515152	-8.15102	1.60938189761715e-09	6.2565893149889e-08	11.7398040629702
ACER1	-1.66808	6.65412121212121	-8.14697	1.62774844719782e-09	6.31572706615262e-08	11.7286040103299
CCL8	4.49043984962406	7.21866666666667	8.13446820268647	1.68587069600091e-09	6.50343298740545e-08	11.6939752651192
CST7	1.56555263157895	7.24012121212121	8.13078067630399	1.70341180407828e-09	6.53333481407114e-08	11.6837585857357
CD177	2.68459022556391	7.4109696969697	8.12112	1.75023784843972e-09	6.68731144343735e-08	11.6569918203353
SERPINH1	1.53477067669173	8.03627272727273	8.11115907963225	1.79991419631394e-09	6.85096618334629e-08	11.6293672100671
HLA-DPB1	1.17363345864662	8.84137878787879	8.10211507183625	1.84624503890201e-09	7.01397949219302e-08	11.6042814164208
C8orf48	-1.50827	5.8069696969697	-8.09898	1.8626063629121e-09	7.06273522573165e-08	11.5955726874978
CSF1R	1.15633458646617	8.00230303030303	8.09198345386462	1.89958724224738e-09	7.16226670000656e-08	11.5761671566018
C1orf54	1.11824436090226	8.93809090909091	8.08788177676965	1.92162470159417e-09	7.2317383741761e-08	11.564781885314
RFLNB	1.28325751879699	7.74433333333333	8.07741628155858	1.97903685936887e-09	7.39221958235524e-08	11.5357230187667
GNS	1.27888721804511	7.14624242424242	8.07200754862518	2.00938771512052e-09	7.49161106972585e-08	11.520699783753
STAT4	1.75145864661654	6.25972727272727	8.0689730146141	2.02662231323992e-09	7.52783030303829e-08	11.5122695601682
ITK	1.70578947368421	6.10787878787879	8.0594953651209	2.08142272730336e-09	7.70280303573762e-08	11.4859326462889
IGFL1	-3.57132	9.47778787878788	-8.05718	2.09501843015665e-09	7.73881254431114e-08	11.4795059161449
SGK1	1.04759022556391	12.0134848484848	8.05623023794963	2.10064826071154e-09	7.74531838447618e-08	11.4768568756601
MMP12	4.1496992481203	5.93163636363636	8.05536120521161	2.10579555067154e-09	7.7500243970579e-08	11.4744410912642
KBTBD8	1.28385338345865	5.94645454545455	8.05064943482539	2.13392709866782e-09	7.83914760411532e-08	11.4613414845111
SLC51A	2.13847368421053	5.57675757575758	8.04739046960511	2.15360756099028e-09	7.88251864325163e-08	11.4522793973541
SUSD4	-1.15595	8.45754545454546	-8.04436	2.17209655978746e-09	7.93568343494613e-08	11.4438410344794
CYP4F3	-1.69972	8.03969696969697	-8.04364	2.17647963639435e-09	7.93721289622065e-08	11.4418511313017
PLLP	-1.26552	8.09684848484848	-8.0363	2.22199839654496e-09	8.07401750759195e-08	11.4214194011283
ST5	1.07815789473684	8.97924242424242	8.03520022337704	2.22887045643898e-09	8.07401750759195e-08	11.4183711831221
GIMAP4	1.75348120300752	7.16084848484848	8.03500071024164	2.23012421042822e-09	8.07401750759195e-08	11.4178160729098
CAMK4	1.31734962406015	4.36745454545455	8.02029642721385	2.32452498937711e-09	8.37827180379657e-08	11.3768909512367
BATF3	1.24142857142857	6.81366666666667	8.01996230806291	2.32671650912087e-09	8.37827180379657e-08	11.3759607284572
KLK6	3.24490225563909	8.62115151515152	8.00605814047294	2.41979901690227e-09	8.65121359239292e-08	11.3372383193562
CD247	1.24752631578948	6.88172727272727	7.99305319799139	2.51028061075485e-09	8.92687888240194e-08	11.3009994771808
SELP	1.52533834586466	7.48806060606061	7.98522137956276	2.56641908270049e-09	9.10150080168767e-08	11.2791661265616
INHBA	3.64512030075188	6.29615151515152	7.98493758435228	2.56847707554744e-09	9.10150080168767e-08	11.2783748333163
ETS1	1.61606766917293	6.29939393939394	7.98420206828454	2.57381860180303e-09	9.10431488104214e-08	11.276323983175
APOL6	1.37727819548873	7.42137878787879	7.97987170890412	2.60549622921214e-09	9.16777504482535e-08	11.2642482855468
IL6	3.76785338345865	5.98827272727273	7.97535922666299	2.63892716584746e-09	9.26911592761964e-08	11.2516623660643
MIR4720	-1.06747	9.16681818181818	-7.97184	2.6652775053096e-09	9.34527511975543e-08	11.2418539384125
C11orf45	-1.11272	5.76472727272727	-7.94728	2.85694533601403e-09	9.96496560493673e-08	11.1732979838504
FXYD5	1.07432142857143	8.91927272727273	7.94306236955356	2.89125715621907e-09	1.00671060042891e-07	11.1615122186006
ARHGEF6	1.13945112781955	7.82466666666667	7.94019299790705	2.91482675853103e-09	1.01272358568777e-07	11.1534970327817
SLFN12	1.37273308270677	5.73242424242424	7.93251364761207	2.97887004195758e-09	1.03005107271214e-07	11.1320411137575
A2ML1	-1.31081	10.6595303030303	-7.93005	2.99972801768831e-09	1.03547508003686e-07	11.125152677221
CXCL3	3.43463533834587	6.24469696969697	7.92239029275829	3.06548266032284e-09	1.05272775887348e-07	11.1037461859081
HSD11B1	2.06324060150376	5.69778787878788	7.91979428914446	3.0881020580367e-09	1.05867964561563e-07	11.096488392504
EPPK1	2.10541353383459	7.33136363636364	7.91531599111413	3.1275209178124e-09	1.0667137358692e-07	11.0839663183093
FMNL2	1.15476315789474	5.96563636363636	7.89380980939461	3.32405451538811e-09	1.12227479683955e-07	11.0237989501484
IPCEF1	1.10627819548872	5.89790909090909	7.88318239529467	3.42575235157119e-09	1.15078838642293e-07	10.9940470788718
BTK	1.1002969924812	6.14442424242424	7.87913527910471	3.46530554704785e-09	1.16018197922149e-07	10.9827135821823
AFDN-DT	-1.33589	5.43736363636364	-7.87271	3.52904609592632e-09	1.17954978107748e-07	10.9647188439334
AIF1L	-1.17471	8.90113636363636	-7.86092	3.64914435372638e-09	1.21663028675809e-07	10.9316795822272
BTN3A2	1.36739285714286	8.54060606060606	7.84558728938336	3.81153652763268e-09	1.2634233910552e-07	10.8886935358497
ETV7	1.67032142857143	6.86012121212121	7.83668924618013	3.90912109967729e-09	1.29149362271682e-07	10.8637346095984
ACOT9	1.15336842105263	7.18393939393939	7.83030297660582	3.98071764172289e-09	1.31082151159431e-07	10.8458156013261
STK17B	1.4460037593985	5.61766666666667	7.82006949562339	4.09822919531798e-09	1.33850973441209e-07	10.8170921289998
GZMA	1.90552255639098	7.41166666666667	7.80850445077253	4.23527250447382e-09	1.3810161370044e-07	10.7846168440922
AQP9	2.13819172932331	6.24884848484848	7.79643269170692	4.3832817754304e-09	1.42501062022528e-07	10.7507024653313
LONRF2	-1.2366	5.21351515151515	-7.78422	4.53834374046609e-09	1.47026181274873e-07	10.7163787078507
ALOX12B	2.02186090225564	6.0779696969697	7.77966810328441	4.59757254354464e-09	1.47987138093742e-07	10.703576678561
CARD8-AS1	1.11403195488722	6.29690909090909	7.7709505825071	4.71317032550845e-09	1.50498218639561e-07	10.6790589077824
PLA1A	1.52860902255639	4.61960606060606	7.7626778921732	4.82559432049594e-09	1.52627525893601e-07	10.6557842932864
RAB8B	1.06163533834586	6.1589696969697	7.75518455845209	4.92977264478233e-09	1.55676621642251e-07	10.6346957013662
ZBED2	-1.90911	8.57718181818182	-7.75463	4.93761804104475e-09	1.55678820157098e-07	10.6331256607982
CRISP3	-3.98674	11.5189696969697	-7.74928	5.01351935690106e-09	1.57328638000809e-07	10.6180636178728
LTB4R	1.05416165413534	8.90027272727273	7.74753912552772	5.03841663632509e-09	1.5786250309212e-07	10.6131725609148
CD40	1.11203947368421	7.14498484848485	7.74683602563092	5.04852899270897e-09	1.57932185879729e-07	10.6111928911485
RDH10	1.26779135338346	6.72166666666667	7.74562834822252	5.0659464988361e-09	1.58229820363803e-07	10.6077923881713
TMEM63C	-1.19986	6.53754545454545	-7.72585	5.36003912877693e-09	1.66377276584873e-07	10.5520757926147
SCEL	-1.16985	11.1611212121212	-7.72526	5.3691311697247e-09	1.66401509518666e-07	10.5504023926626
MX2	2.0009022556391	9.28739393939394	7.72220775442366	5.41603798656437e-09	1.67595821528602e-07	10.5418139088298
PROCR	1.77618796992481	7.51106060606061	7.72028547400801	5.44583944036625e-09	1.68109714973978e-07	10.5363959101845
HLA-DRA	1.82981954887218	11.4626818181818	7.71144936777901	5.58497997881452e-09	1.71498288582585e-07	10.5114858245719
CCRL2	1.44561654135338	4.84381818181818	7.70457522178353	5.69571410527627e-09	1.74333817470308e-07	10.4921007552032
PLA2G7	2.18443233082707	6.37293939393939	7.70410044150309	5.70344390605124e-09	1.74333817470308e-07	10.4907616829531
PTPN22	1.02720676691729	4.41136363636364	7.69932944546456	5.7817122990261e-09	1.76456801735978e-07	10.4773041603159
TIFAB	1.04062781954887	5.47363636363636	7.68679320064055	5.99259915777312e-09	1.81784587481478e-07	10.4419312468197
TMEM140	1.36274060150376	6.93760606060606	7.68574936630568	6.0105065393002e-09	1.82051968870392e-07	10.4389851276575
MGLL	-1.3251	11.3734696969697	-7.66544	6.36984247841562e-09	1.91775362797532e-07	10.3816523490356
TFEC	2.32566165413534	4.62569696969697	7.6581158558807	6.50481694746007e-09	1.95251784265514e-07	10.3609486907665
SLFN11	1.40925563909774	6.92218181818182	7.65617638163276	6.54102037419247e-09	1.96044564239083e-07	10.3554685111462
SLFN5	1.36414473684211	7.01733333333333	7.65546764795507	6.55430092171868e-09	1.9614896674698e-07	10.3534658101562
CXADR	1.16338345864662	9.2000303030303	7.65245803752772	6.61100134809762e-09	1.97030839934068e-07	10.344960805181
ARHGEF26	-1.27479	6.2649696969697	-7.64931	6.67087200404317e-09	1.98359861740413e-07	10.3360590747912
SAMSN1	1.65768796992481	5.75178787878788	7.64367077186571	6.77941254738648e-09	2.00488358362223e-07	10.3201227805752
CCL18	3.14518609022556	8.88374242424242	7.63298805581999	6.99001902529501e-09	2.06107762747321e-07	10.2899157520679
LINC00951	-1.13834	6.53312121212121	-7.62784	7.09379405472405e-09	2.07942680482621e-07	10.2753645174401
VNN2	1.40801127819549	5.7889696969697	7.62685758835294	7.11386113278065e-09	2.08226043478657e-07	10.2725753040367
CCL4	2.55112781954887	6.63145454545455	7.61934405726189	7.26867972205175e-09	2.11828583282676e-07	10.2513172033792
PLD1	-1.11949	7.97169696969697	-7.59727	7.74356847518389e-09	2.23905613611802e-07	10.1888268793204
IGFLR1	1.21892105263158	7.24069696969697	7.59697168168117	7.75019181024818e-09	2.23905613611802e-07	10.1879826845351
LCP1	1.54641353383459	8.43821212121212	7.59646323282754	7.76150281728022e-09	2.23909290929059e-07	10.1865426766073
HS3ST6	-1.63304	7.58687878787879	-7.58502	8.02045150300818e-09	2.29843607535457e-07	10.1541374411423
IL18R1	1.30642105263158	5.86081818181818	7.58434519792047	8.0360883709515e-09	2.29843607535457e-07	10.1522142533369
PPP1R16B	1.35122180451128	6.92966666666667	7.57016385855035	8.36995624454499e-09	2.38710675173839e-07	10.1120208309214
LINC02036	-1.00229	5.87578787878788	-7.56129	8.58599278868236e-09	2.43484648190099e-07	10.0868583394406
SLC15A3	1.1493984962406	7.13493939393939	7.5534909510549	8.78050911133266e-09	2.48648617988672e-07	10.0647382264166
ITGA5	1.22048120300752	7.20472727272727	7.54786173854274	8.92368178849923e-09	2.51281340488809e-07	10.0487676963985
KIF21A	-1.34437	8.8750303030303	-7.53243	9.32854228981953e-09	2.6121223102724e-07	10.0049563022868
DDX58	1.77422932330827	7.59954545454545	7.53067785043134	9.3755336220804e-09	2.61795758225483e-07	9.99999484897717
ME1	-1.60392	10.3447575757576	-7.52861	9.43158184652005e-09	2.6299401134983e-07	9.99410956398616
IFNGR1	1.17977443609023	8.62187878787879	7.51875240448459	9.70267446269871e-09	2.69801729746793e-07	9.96612865357359
TRAC	1.0120037593985	7.62254545454545	7.51645005797316	9.76715233253802e-09	2.7084232250657e-07	9.95958866530534
IDO1	3.49215037593985	8.10693939393939	7.5155898606189	9.79135361811252e-09	2.7113788490765e-07	9.9571450671294
LILRA4	1.30025563909774	6.77793939393939	7.51180832546572	9.8984679916655e-09	2.73725452570628e-07	9.94640178220728
SH2D2A	1.11286842105263	7.16175757575758	7.50986337792426	9.95402127696417e-09	2.74882013773931e-07	9.94087563081778
HK3	1.03749248120301	5.89072727272727	7.50247697177564	1.01678907524948e-08	2.80015599388856e-07	9.91988512961926
CEMIP2	1.05483834586466	7.30245454545455	7.49999361744178	1.02408355629318e-08	2.81250711667295e-07	9.91282671355399
ALDH3A2	-1.02644	10.5611212121212	-7.49068	1.05191533932959e-08	2.8771034164915e-07	9.88634983280653
IL1B	3.41727067669173	7.85490909090909	7.48722013209523	1.06244979222508e-08	2.89184879824278e-07	9.87651057308073
GLIPR1	1.23589097744361	6.99921212121212	7.46751964624438	1.12449670330523e-08	3.04237141849649e-07	9.82046707981577
CD53	1.77911278195489	6.82409090909091	7.46494254471742	1.13288032740919e-08	3.06091727868548e-07	9.81313282453031
KCNJ2	1.44896616541353	9.41781818181818	7.46417330861226	1.13539499086295e-08	3.06357723882305e-07	9.81094349792472
C1S	1.52140977443609	7.69239393939394	7.4630134428416	1.13919732922565e-08	3.06969982885959e-07	9.80764228271282
RNF128	-1.80449	8.09387878787879	-7.45579	1.16316924180248e-08	3.12588072350703e-07	9.7870800632144
CEACAM7	1.63777443609023	5.89918181818182	7.45501813635518	1.16576118689503e-08	3.12864674568706e-07	9.7848822267136
KRT33A	-1.21521	7.55345454545455	-7.45396	1.16931401904848e-08	3.13398071959434e-07	9.78187753420666
PLAUR	1.66871428571429	6.51193939393939	7.45090703679431	1.1796633365426e-08	3.15749193327799e-07	9.77318
ACKR4	1.84650751879699	7.12978787878788	7.44822049910972	1.18883874986637e-08	3.17414662845215e-07	9.76552636668498
RNF166	1.20477067669173	6.66327272727273	7.44268766948632	1.20796351057153e-08	3.22032455994042e-07	9.74976846207556
PAQR5	-1.1041	7.12251515151515	-7.44155	1.21194811841355e-08	3.22665070196246e-07	9.74651675258638
ADAM19	1.00812593984963	5.78374242424242	7.43741146214423	1.22649139332433e-08	3.25239525639026e-07	9.73473851004197
SOSTDC1	-1.88647	6.76557575757576	-7.4308	1.25012805065214e-08	3.3063162089969e-07	9.71589053237521
ENDOU	-2.00505	10.9168484848485	-7.42746	1.26223381395878e-08	3.32515568279853e-07	9.70637489652212
2025-03-01	2.11112030075188	7.19636363636364	7.4213860912558	1.28454936078429e-08	3.37949576245234e-07	9.68907072491568
LGALS3BP	1.1655037593985	10.0326666666667	7.41887074284007	1.29391158396069e-08	3.39075966262788e-07	9.6819003120902
STEAP4	1.71613909774436	6.84884848484849	7.41371262709344	1.31332695970315e-08	3.43265261882726e-07	9.66719424376944
PADI1	-1.16586	9.14707575757576	-7.40633	1.34164869372306e-08	3.49754537721736e-07	9.64612743420543
CCL7	1.07868045112782	4.13172727272727	7.40585632562863	1.34346677296245e-08	3.49773059317051e-07	9.64479030749739
GSDME	1.09524436090226	7.79833333333333	7.40495074933989	1.34698562796969e-08	3.49779497504296e-07	9.64220745918772
NT5C3A	1.37872556390977	9.97754545454545	7.40186905985097	1.35903039957002e-08	3.52450098831494e-07	9.63341736589745
GIMAP7	1.51243609022557	8.64706060606061	7.40027935388097	1.36528633203425e-08	3.5315759242452e-07	9.62888257348484
SAMHD1	1.37051879699249	10.0264848484848	7.39609553064996	1.38189052568372e-08	3.5561478425082e-07	9.61695
BATF	1.01229323308271	6.77887878787879	7.39333363945811	1.39296342295358e-08	3.57545137063507e-07	9.6090662442539
ECM1	-1.013	12.9500303030303	-7.3918	1.39916440316633e-08	3.58218293040832e-07	9.60468046147037
ENTPD1	1.25493609022557	6.53981818181818	7.3711897405809	1.48505247992873e-08	3.76357413932317e-07	9.5458566001858
NDUFA4L2	-1.30868	8.20248484848485	-7.36778	1.49977016043865e-08	3.79606806348194e-07	9.53611919838944
PHGDH	-1.30509	7.77448484848485	-7.36371	1.5175157088127e-08	3.83613409168423e-07	9.52450481308895
TRAF3IP3	1.14661654135339	6.0044696969697	7.34619730144989	1.59641731410569e-08	4.01055417223568e-07	9.47445685750829
BIRC3	1.75965601503759	6.88575757575758	7.34344755529077	1.6091752679278e-08	4.03559612653953e-07	9.46659744020817
IDO2	1.94124436090225	4.74824242424242	7.34315695069651	1.61052959647624e-08	4.03559612653953e-07	9.46576678054453
GBP4	2.41934586466166	6.68575757575758	7.32962502128802	1.67488799410451e-08	4.16041346525639e-07	9.42707806950289
LAG3	1.0471954887218	5.60721212121212	7.32729996856057	1.68620528282629e-08	4.18333531195356e-07	9.42042876444997
SH2B3	1.49948120300752	7.35709090909091	7.3223948180747	1.71033583412451e-08	4.22748564629713e-07	9.4063990168848
KMO	1.49984210526316	4.79145454545455	7.32018549375751	1.72131831818197e-08	4.24938520941076e-07	9.40007911801532
TCP11L2	-1.13256	6.58815151515152	-7.31485	1.74815702272576e-08	4.31032657044242e-07	9.38480284797966
NIPAL4	1.19533082706767	7.55463636363636	7.30354094689408	1.80638529173332e-08	4.42663891380572e-07	9.35245104711409
GCA	1.35344360902256	8.3640303030303	7.30141086916303	1.81757450747114e-08	4.44861359585325e-07	9.34635391199197
ASPHD2	1.06716729323309	6.53110606060606	7.29826783423299	1.83421297911314e-08	4.47539403714117e-07	9.33735647949786
PSTPIP1	1.18107518796992	5.82527272727273	7.29592678973423	1.8467059884322e-08	4.48700249932052e-07	9.33065424532789
CD200	1.27283458646617	6.41222727272727	7.26340282602519	2.02945100243671e-08	4.83709982378398e-07	9.23748560236899
CLEC2B	1.29549060150376	8.93557575757576	7.26126766756414	2.04206943524346e-08	4.85847743245338e-07	9.23136562396667
CD3G	1.19980827067669	6.54227272727273	7.26106461603473	2.04327356182296e-08	4.85847743245338e-07	9.23078359706465
PIK3AP1	1.49867481203008	6.01059090909091	7.23890746970822	2.17908014148865e-08	5.15689876037166e-07	9.16724863510249
TRIM21	1.2964962406015	7.51681818181818	7.23736527429847	2.18886585107878e-08	5.17394134645197e-07	9.16282469132351
CEMIP	1.08062030075188	6.43318181818182	7.23390334301118	2.21099510523867e-08	5.22008643891314e-07	9.15289296708357
PLAAT1	-1.83108	7.31743939393939	-7.22409	2.2749688168852e-08	5.35219161960736e-07	9.12473
OAS3	1.24876879699248	7.52683333333333	7.22328578248855	2.28028605569213e-08	5.35456268499317e-07	9.12242580144807
VPS13C	1.2063045112782	5.92381818181818	7.22138454984714	2.29292359762229e-08	5.36989526739137e-07	9.11696907422338
BLVRB	-1.10861	10.5365757575758	-7.22134	2.29322234334929e-08	5.36989526739137e-07	9.11684044394541
CSGALNACT2	1.11815037593985	7.20578787878788	7.20690360388316	2.39153303636819e-08	5.55462678899392e-07	9.07539612887637
ATP6V1C2	-1.50251	7.59265151515152	-7.20289	2.41964530067656e-08	5.60691187093118e-07	9.06385803532086
TNFAIP3	1.86696052631579	8.25733333333333	7.19489825892606	2.47653034332921e-08	5.69692815897872e-07	9.04091538313064
PANK1	-1.35377	7.66230303030303	-7.19128	2.50277460426228e-08	5.73784187770369e-07	9.03050777600028
RBM20	-2.07126	7.63654545454545	-7.17789	2.60222135396583e-08	5.91481802179195e-07	8.99203719315785
ELOVL4	-2.09409	7.90675757575758	-7.15826	2.755292147815e-08	6.2051410676495e-07	8.93560581973918
STRBP	-1.01922	8.31418181818182	-7.15462	2.78465669767671e-08	6.25719548195122e-07	8.92513956910892
TPK1	1.14524248120301	5.43143939393939	7.15412080746799	2.78872656284572e-08	6.25931552855765e-07	8.92369768633594
ID4	-1.05705	7.94660606060606	-7.14878	2.83242946621904e-08	6.33510640917269e-07	8.9083458208291
CSF2RA	1.11101879699248	5.73189393939394	7.14658613082213	2.85063058991225e-08	6.36008856681696e-07	8.90202193693665
SNAP25	1.30882706766917	4.42857575757576	7.13641619966697	2.93639537958021e-08	6.52492473857662e-07	8.87275686115088
ICOS	1.2050037593985	5.40242424242424	7.13404041216732	2.95680396419505e-08	6.55633265269995e-07	8.86591891782662
SCNN1B	-1.38394	7.9860303030303	-7.13401	2.95707925947158e-08	6.55633265269995e-07	8.86582700257422
DPYSL3	1.55126315789474	6.89084848484849	7.12563972690794	3.03012503991081e-08	6.68129222731876e-07	8.84173612446016
KRT78	-1.1819	11.6266666666667	-7.11243	3.14914691450274e-08	6.90570321744353e-07	8.80369974494653
SUN1	-1.05773	7.07631818181818	-7.10461	3.22187798300361e-08	7.05746379624892e-07	8.78115831537255
ERP27	2.15528195488722	6.04815151515152	7.10082612601603	3.25761327693802e-08	7.1123964468458e-07	8.77026875149034
CES2	-1.04603	11.5183333333333	-7.09953	3.27000061307184e-08	7.12390449121995e-07	8.76652184715171
HERC5	1.62243609022556	6.98972727272727	7.09590781916282	3.30471507606448e-08	7.1917065802051e-07	8.75609662927609
TLR1	1.90215789473684	5.67381818181818	7.09542226610735	3.30940231806086e-08	7.19408727577594e-07	8.75469738882896
INSYN1	-1.02726	8.13145454545455	-7.08781	3.38377547006228e-08	7.33982325960096e-07	8.73275687226227
XDH	2.09116353383459	6.92781818181818	7.0869143023057	3.3926325508464e-08	7.35107102819219e-07	8.73017618902858
SHROOM3	-1.14739	8.35712121212121	-7.07872	3.47482251982659e-08	7.49670492127674e-07	8.7065450191778
PTGS2	3.66303759398496	5.91462121212121	7.0670945713048	3.59482365223512e-08	7.73734105265008e-07	8.67302790172498
RASSF6	-1.23805	6.51981818181818	-7.0668	3.59795440788034e-08	7.73734105265008e-07	8.67216851776926
EOMES	1.45584586466165	6.641	7.06189230218992	3.64988457538326e-08	7.8321906842174e-07	8.65802191435336
CRTAM	1.51826691729323	5.10706060606061	7.0495251395492	3.78422597315529e-08	8.10310034315957e-07	8.62233920328521
ADIRF	-1.79293	10.9473636363636	-7.04549	3.82913831922264e-08	8.19051050097826e-07	8.61069203990373
MCTP1	1.53836842105263	6.30627272727273	7.04397212045767	3.84616241165958e-08	8.21814489261863e-07	8.60631284774258
GREM1	2.5656052631579	5.92783333333333	7.04306866885613	3.85633566814857e-08	8.22233188626225e-07	8.60370517665847
CHL1	1.27486466165414	6.11577272727273	7.03584532615816	3.93865779945212e-08	8.38000720540179e-07	8.58285358228037
PLVAP	1.09542481203007	7.30851515151515	7.02979113749101	4.00902227606545e-08	8.50260963867652e-07	8.56537349577258
SH3KBP1	1.22551503759399	8.83875757575758	7.01417351439595	4.19646033904407e-08	8.84392973136857e-07	8.52026657925527
LRMP	1.46727443609023	5.95084848484848	7.00695366096721	4.28608043796343e-08	8.97611050716169e-07	8.49940707767783
ADAM12	1.08177819548872	4.70651515151515	6.98088848412537	4.62603368626561e-08	9.59770159924598e-07	8.42406301534996
VCAN	2.05510902255639	7.7869696969697	6.97452589455625	4.71307584100946e-08	9.7555450765245e-07	8.40566258323897
MMP9	1.75331954887218	6.42872727272727	6.97289860743361	4.73560213579217e-08	9.77438044955618e-07	8.40095596830867
LBH	1.40346616541353	7.59251515151515	6.96538781460636	4.84099095947017e-08	9.95087063650433e-07	8.37923
REEP6	-1.10858	7.68927272727273	-6.96218	4.88675483603691e-08	1.00243564110958e-06	8.36994210045886
HECTD1	-1.1698	8.39759090909091	-6.96166	4.89416680616357e-08	1.00292849156807e-06	8.36844608310607
IL4I1	1.43976691729323	6.47575757575758	6.95096378712759	5.05007629211157e-08	1.02963310905375e-06	8.3374921436563
LINC02615	-1.22624	6.43530303030303	-6.94691	5.11038955147447e-08	1.03873207319868e-06	8.32577343793525
SPAG1	-1.0483	8.93221212121212	-6.94602	5.12388352280335e-08	1.04041858022359e-06	8.32317054088884
C10orf99	2.19060338345865	10.3471363636364	6.93841467287076	5.23939384756547e-08	1.05850559255407e-06	8.30116595607281
MRGPRX3	1.67561278195489	4.53518181818182	6.93630894279516	5.27185652101644e-08	1.06399031660555e-06	8.29506918371778
AGPAT4	1.01623872180451	6.336	6.93112384704699	5.35266058159759e-08	1.07921064958877e-06	8.28005509695738
SP140	1.04708646616541	4.25006060606061	6.92638052023464	5.42767552569748e-08	1.09213559497477e-06	8.26632
SMAP2	1.00933834586466	8.04715151515152	6.9248566609259	5.45199979346006e-08	1.09482936674889e-06	8.26190474685714
SLC22A4	1.32772180451128	5.28569696969697	6.91978722919108	5.53371474518469e-08	1.1090140431766e-06	8.24722086023634
RGS1	2.17283458646616	5.95454545454545	6.91616860721956	5.59279954949128e-08	1.11638524207742e-06	8.23673804507361
RND1	1.01971804511278	6.30381818181818	6.9121015896108	5.65996668083761e-08	1.12866726012998e-06	8.22495500106222
RMND5A	-1.29573	9.70666666666667	-6.91106	5.67733666121402e-08	1.12988029119449e-06	8.22193057357119
MCOLN2	1.13803383458647	6.13019696969697	6.90604608885407	5.76148655758759e-08	1.14321825936037e-06	8.20740840462084
ST6GALNAC1	-1.2392	8.39612121212121	-6.87758	6.2638986169313e-08	1.2270989648687e-06	8.12488923955872
TGFBI	1.59906390977444	9.7009696969697	6.87493098844784	6.31287740066545e-08	1.23427850037815e-06	8.11720197641834
COL4A2	2.00427443609023	7.71766666666667	6.87103310923956	6.3856087684567e-08	1.24485173469593e-06	8.10589612470434
GIMAP6	1.27975	8.06992424242424	6.85475787782927	6.69854936537692e-08	1.30079201594773e-06	8.05867666994323
IL18	-1.66147	10.3386060606061	-6.85228	6.74762537309819e-08	1.30905239917441e-06	8.05147243138409
CLEC7A	1.41504323308271	5.90974242424242	6.85038730776041	6.78519413731539e-08	1.31506652297378e-06	8.04599276744985
PCSK1	1.25339473684211	4.03784848484849	6.8487920979762	6.8170996530103e-08	1.31728648245961e-06	8.04136291225114
DDX60L	1.04239097744361	6.81262121212121	6.8485683506454	6.82158688191585e-08	1.31728648245961e-06	8.0407135036124
FNDC3B	1.61211278195489	6.52074242424242	6.84849959853993	6.82296629694128e-08	1.31728648245961e-06	8.04051395537137
AKR1B10	1.74137218045113	11.3026060606061	6.8470405664771	6.8523062361787e-08	1.32167652364676e-06	8.03627912880622
ZNF365	-1.22077	5.88193939393939	-6.84273	6.93966734289228e-08	1.33211006588731e-06	8.02377632923941
OAS2	1.40064285714286	6.45321212121212	6.84052072141513	6.98497938473234e-08	1.3369624499209e-06	8.01735332118387
PLAU	1.19259962406015	6.8140303030303	6.83909483593514	7.01433883268789e-08	1.34129969216088e-06	8.01321382149271
CLIC2	1.62584210526316	7.00690909090909	6.82857559170656	7.2348188415734e-08	1.37819512870734e-06	7.98267046881154
ADAMDEC1	2.16232330827068	4.98245454545455	6.82083986435016	7.40141046442722e-08	1.40591687768783e-06	7.96020382307047
VEGFC	1.59000751879699	6.0799696969697	6.81967518881107	7.42682543987436e-08	1.4070343479058e-06	7.95682089346235
LY6E	1.29591353383459	8.88193939393939	6.81960422904847	7.42837673311238e-08	1.4070343479058e-06	7.95661477959325
GYS2	-2.82291	7.09524242424242	-6.81354	7.56213616746788e-08	1.42697010564443e-06	7.93900276188114
CLEC10A	1.33871428571429	7.52593939393939	6.80826921651919	7.68042516986152e-08	1.44656436806959e-06	7.92368551706579
LOC101928844	-1.20405	7.60845454545455	-6.80378	7.78257584254605e-08	1.46430988598118e-06	7.91064677522269
PRKAA2	-1.25094	5.43566666666667	-6.77605	8.44498316870864e-08	1.57721089571563e-06	7.83003785081286
DOCK11	1.1914530075188	6.30233333333333	6.77048915988794	8.58456487034933e-08	1.59880533273734e-06	7.81386106930156
CD8A	1.39337969924812	7.53239393939394	6.76932794151766	8.61399580916376e-08	1.60279563285565e-06	7.81048379111132
IRAK3	1.15486842105263	5.11157575757576	6.76825987416498	8.64115574563215e-08	1.60635635267689e-06	7.80737734478839
NMU	-1.37126	11.3799393939394	-6.76542	8.71373891081263e-08	1.61766578894803e-06	7.79912326925054
MRC1	1.91910902255639	8.23327272727273	6.76525027114375	8.7181528708602e-08	1.61766578894803e-06	7.79862354009895
FCGR2B	1.29768421052632	7.75084848484848	6.75295758078511	9.03990429213561e-08	1.66809146389721e-06	7.76286182027456
S100A7A	1.31785338345865	5.86587878787879	6.73129	9.63646664693288e-08	1.76753732096986e-06	7.69980338149067
SP100	1.06018045112782	6.84637878787879	6.73097947945869	9.64533182918037e-08	1.76753732096986e-06	7.69889605582477
MAN1A1	1.05558082706767	7.23034848484849	6.71623837897164	1.00741714293361e-07	1.83806587794116e-06	7.65597364504916
GCH1	1.3762969924812	9.74351515151515	6.71602906407192	1.00803972527816e-07	1.83806587794116e-06	7.65536406085416
BEAN1	-1.42808	5.95072727272727	-6.71491	1.01137752798861e-07	1.8407990443509e-06	7.65210235478678
AHNAK	-1.22084	7.68790909090909	-6.70776	1.03296323238104e-07	1.87327507930261e-06	7.6312653467438
NPR3	-1.44863	6.04327272727273	-6.70303	1.04748441444994e-07	1.89498889017511e-06	7.61749155883176
IKBIP	1.19388721804511	5.99618181818182	6.68557964985895	1.10287146544662e-07	1.97677615127187e-06	7.56665391304239
ADH7	-2.16488	10.5085151515152	-6.67931	1.12349515651206e-07	2.01014267457801e-06	7.54837446505493
ANGPTL2	1.36401503759399	7.37451515151515	6.66552339840609	1.17020280463876e-07	2.07924950639391e-06	7.50818764006054
TMEM176A	1.4719962406015	7.52427272727273	6.6633931513116	1.17759363331338e-07	2.08642496748382e-06	7.50197610772334
BBOX1	-1.19282	9.13684848484849	-6.65841	1.19507803829098e-07	2.1132894380124e-06	7.4874355048605
SAMD9L	1.56445112781955	7.8299696969697	6.63427901746675	1.28345353862825e-07	2.24419417439968e-06	7.41705225765203
DUSP6	1.8823984962406	9.25590909090909	6.63261198713932	1.28979761424506e-07	2.24939355703836e-06	7.41218793323832
CD80	1.24156015037594	4.67409090909091	6.63100198865786	1.29595466667377e-07	2.25816434999788e-06	7.40748985053532
DCT	-1.69873	7.91148484848485	-6.59883	1.42538077176267e-07	2.4537874833586e-06	7.31358566030735
IL15	1.58304135338346	5.74090909090909	6.59320425892572	1.44933660652015e-07	2.48434659239211e-06	7.29714478979228
TRNP1	1.20372368421053	6.80819696969697	6.5899367883799	1.46342637965482e-07	2.50421021769821e-06	7.28760153904503
CD74	1.23401879699248	6.39057575757576	6.58918084907092	1.46670571367023e-07	2.50767848790707e-06	7.28539358167796
TLR4	1.26155639097745	5.12086363636364	6.58884707089675	1.46815603079483e-07	2.5080163730839e-06	7.28441866644774
SERPINE1	1.75788345864662	5.58724242424242	6.58754289121061	1.4738367656635e-07	2.51251473449262e-06	7.28060928807903
ANKRD37	-1.05058	7.55787878787879	-6.57103	1.54768729310046e-07	2.62372966089452e-06	7.23238170018982
CDC42SE2	1.18743984962406	5.89139393939394	6.56015213951376	1.59840184284484e-07	2.69600701732068e-06	7.20057882400294
IFIT5	1.00426691729323	8.6315	6.55468455600311	1.62451021137284e-07	2.730841220982e-06	7.18459799272005
ABLIM3	-1.09414	7.8420303030303	-6.55346	1.63042095440998e-07	2.73847801411427e-06	7.18101574371162
TAGAP	1.22432706766917	5.80872727272727	6.5502330867337	1.64608367331744e-07	2.76246783097137e-06	7.17158573010877
IL24	2.19445112781955	5.35624242424242	6.54387916555978	1.6773783849189e-07	2.80172883175016e-06	7.15301022801772
BTG1	1.15899248120301	9.83327272727273	6.5421983027517	1.68575691423517e-07	2.8102030957454e-06	7.14809586185209
PTK6	-1.0073	9.9595303030303	-6.52389	1.77980385928096e-07	2.95958912513822e-06	7.09455195385101
CXCL13	3.07691729323308	4.91672727272727	6.50963795942712	1.85664588760295e-07	3.07205845584287e-06	7.05286500627581
ANKRD20A5P	-1.29916	7.78478787878788	-6.48114	2.0204971996467e-07	3.31305277920775e-06	6.9694610281271
COL15A1	1.94517669172932	9.66312121212121	6.46064471450264	2.14726341689468e-07	3.48664727247757e-06	6.9094548313747
CHI3L2	2.22187593984962	6.92666666666667	6.45588247150553	2.17784965116982e-07	3.52772879175332e-06	6.89550778988381
CWH43	-1.59287	8.88510606060606	-6.44251	2.26610127496711e-07	3.65589150895379e-06	6.85633848321764
FGL2	1.46161278195489	9.85939393939394	6.43820091770374	2.2953026967086e-07	3.69704386893024e-06	6.84371335115565
NQO1	-1.79096	8.97451515151515	-6.43405	2.3238025431504e-07	3.73993976820049e-06	6.83154562300503
CHMP4C	-1.13003	9.84712121212121	-6.42197	2.40873670458162e-07	3.86420813801512e-06	6.79615044847208
LGALS2	1.53845488721805	6.64115151515152	6.41564994842444	2.45440888844089e-07	3.92489779197085e-06	6.7776302772985
PAX6	-1.32768	5.39013636363636	-6.41133	2.48611323567106e-07	3.96293575568236e-06	6.76497583738491
CYP27B1	1.14787969924812	5.03524242424242	6.40719219574901	2.51690640174717e-07	4.0024609268769e-06	6.7528387845032
SLC6A4	-1.06833	6.82724242424242	-6.39999	2.57140077608119e-07	4.07294421977227e-06	6.73171978581938
PRSS8	-1.12253	9.35109090909091	-6.39622	2.60038941678821e-07	4.11235359506452e-06	6.72066722757545
DUSP2	1.04735714285714	7.02533333333333	6.39254964117419	2.62891905794849e-07	4.14764290458524e-06	6.7099094426871
ZEB2	1.5269060150376	5.40001515151515	6.37123770646971	2.80098454130087e-07	4.39142611600507e-06	6.64740696534899
TDO2	1.03174436090226	4.35239393939394	6.36752837082334	2.83207092297849e-07	4.43668951087264e-06	6.63652608145462
LANCL3	-1.20433	5.91833333333333	-6.36709	2.83578244982673e-07	4.43856080424182e-06	6.63523496649843
GLRX	1.23321052631579	8.4214696969697	6.35457703508987	2.94335989287519e-07	4.58591505177076e-06	6.59852955086336
GK	1.22394736842105	6.60430303030303	6.34779068177185	3.003421347709e-07	4.67222212917497e-06	6.5786165026935
TMEM176B	1.06843421052632	6.32659090909091	6.34711257650144	3.00949019203103e-07	4.67439900191258e-06	6.57662662981411
MS4A14	1.40590977443609	6.26439393939394	6.34669245353849	3.01325636151704e-07	4.67662059022734e-06	6.57539378452138
TMEM71	1.40291353383459	6.08333333333333	6.34211155235778	3.05463078510895e-07	4.72252995742596e-06	6.56195063535686
ADGRL4	1.65633458646617	8.05542424242424	6.33913775430887	3.08179559139055e-07	4.74985600733105e-06	6.55322316153309
MIR3945HG	1.22053759398496	6.14090909090909	6.33216688720562	3.14642945428512e-07	4.82717732599559e-06	6.5327634658543
CXorf21	1.07988721804511	6.80681818181818	6.3203068364075	3.25954716110797e-07	4.97689344940591e-06	6.49794857521531
G0S2	1.6878984962406	8.67139393939394	6.30435860146289	3.41813734714185e-07	5.19555101680912e-06	6.45112256960018
RGL1	1.23323308270677	8.93424242424242	6.29472298667918	3.51769452989729e-07	5.32333803349007e-06	6.42282555586135
SEMA5A	-1.06826	7.64227272727273	-6.29243	3.54178999589268e-07	5.35171151002018e-06	6.41609746038717
SERPINB9	2.01343984962406	8.36381818181818	6.28609362180814	3.60932957768347e-07	5.43735044957116e-06	6.39748
IFIT1	1.94871052631579	8.64051515151515	6.27844994071965	3.69250201372134e-07	5.54179781234745e-06	6.37502686997111
HPGD	-1.95944	9.78680303030303	-6.2757	3.72285590889948e-07	5.58316840090461e-06	6.36695844597555
CYP1B1	2.07678195488722	6.47284848484848	6.26744549758931	3.81564217158532e-07	5.70096805353057e-06	6.34269700394455
P2RY13	1.36213533834586	5.71945454545455	6.26087032522893	3.89118198329154e-07	5.77932896791394e-06	6.32337735965389
ACOD1	2.87223308270677	4.96157575757576	6.25673142948834	3.93950207444332e-07	5.84675841604371e-06	6.31121521160632
ZNF273	-1.11622	7.82334848484849	-6.25175	3.99843547294681e-07	5.90358972004927e-06	6.29658227001329
IL32	1.15096992481203	7.25160606060606	6.24239000308093	4.11165119909924e-07	6.05289475420338e-06	6.26906733858177
RNF213	1.42425	7.25322727272727	6.23634483058526	4.18646385754339e-07	6.14495549060675e-06	6.25129868261739
PLTP	1.32925563909774	8.02224242424242	6.23474460608239	4.20649579616414e-07	6.15855604195866e-06	6.24659487052681
USP18	1.16921804511278	6.76024242424242	6.23462	4.20803389710776e-07	6.15855604195866e-06	6.24623462801589
OLFML2A	-1.06042	8.49375757575758	-6.23411	4.2144613138051e-07	6.16345726542673e-06	6.24473
WNT5A	-1.0884	10.4414393939394	-6.23008	4.265478504361e-07	6.22896755184621e-06	6.23287394056591
ALOX12	-1.89603	10.9759393939394	-6.22347	4.35035863346103e-07	6.32064805519037e-06	6.21345836350506
SPP1	1.5151522556391	4.39381818181818	6.22061850948972	4.3875644550945e-07	6.37008179517381e-06	6.20506713338634
ZBP1	1.20077631578947	5.30139393939394	6.21965484559444	4.40019863573154e-07	6.37917283750769e-06	6.20223387373436
PIK3CG	1.19413909774436	4.84039393939394	6.21641757568027	4.44290961513188e-07	6.4271310263407e-06	6.19271573555116
ESPL1	-1.23986	9.29139393939394	-6.19616	4.71987019215875e-07	6.77880352347277e-06	6.1331332706979
GPRIN3	1.04218045112782	5.04724242424242	6.19083826014138	4.79538992327204e-07	6.86848284248425e-06	6.11749373376939
RESF1	1.06329887218045	8.75833333333333	6.18234	4.91861056232744e-07	7.00893253155571e-06	6.09249762181228
DMXL2	1.11209962406015	6.66787878787879	6.18188235248963	4.92533864850856e-07	7.01352809970057e-06	6.09115089718208
IL23A	1.35094736842105	6.46418181818182	6.17393716022235	5.04358333553894e-07	7.15645513542347e-06	6.06777848725937
PTX3	3.12265037593985	6.18218181818182	6.17303451221764	5.05719632735519e-07	7.16691319794835e-06	6.06512301735483
LTF	4.11340977443609	8.0030303030303	6.16429650269442	5.19090059512322e-07	7.32396200246384e-06	6.03941543863039
TM4SF1	-1.194	11.6326666666667	-6.14192	5.54977824848927e-07	7.75922558051702e-06	5.97356101841987
MAPT	-1.09578	7.24543939393939	-6.13698	5.63218356908958e-07	7.85797541719459e-06	5.95904222191598
MS4A4A	1.62157518796992	5.77515151515152	6.13331465843417	5.69426531571583e-07	7.9390589057066e-06	5.94824398920534
AIM2	1.93254887218045	8.03860606060606	6.13272677751275	5.70427672161452e-07	7.94195578883479e-06	5.94651369316965
APOLD1	1.26962406015038	6.36757575757576	6.13213020135375	5.71445429061745e-07	7.95059689732119e-06	5.94475779287993
OCA2	-1.10264	6.87621212121212	-6.12735	5.79667416546596e-07	8.04821175220485e-06	5.93068646102098
ICAM2	1.06757518796993	7.02062121212121	6.12631874401178	5.81455745756464e-07	8.06744662909922e-06	5.92765233624148
TRPM1	-1.33445	5.58839393939394	-6.11781	5.96435979975601e-07	8.25241517283449e-06	5.90259745676743
EPS8L2	-1.09955	6.96957575757576	-6.11099	6.08721711290829e-07	8.37003073389844e-06	5.88251510670304
IKZF3	1.05636466165414	5.57257575757576	6.10372433377994	6.2207842082447e-07	8.51890018011403e-06	5.86113750279577
CLIC3	-1.02232	11.8543939393939	-6.10184	6.2558422332685e-07	8.56105381765336e-06	5.85560255655932
VCAM1	1.80311278195489	7.88727272727273	6.08754926491698	6.52900511042594e-07	8.87660840855309e-06	5.81351052527992
KRT31	-2.1	7.63187878787879	-6.08748	6.53044457177853e-07	8.87660840855309e-06	5.8132934202001
PKIB	-1.13103	7.94787878787879	-6.08746	6.53076478986998e-07	8.87660840855309e-06	5.81324513019584
FYN	1.09127443609023	6.76433333333333	6.08000007089345	6.67806471758782e-07	9.05836949260337e-06	5.79127946981056
PCP4L1	1.29918796992481	7.09169696969697	6.07519405745734	6.7747364356649e-07	9.16466203908425e-06	5.77712573019446
KLRC3	1.52256766917293	4.29272727272727	6.02914654546124	7.77529939971204e-07	1.02819860820102e-05	5.64148295346468
FAM49A	1.39253759398496	6.60387878787879	6.02783498069648	7.80587578069638e-07	1.03156065350048e-05	5.63761863818567
TCL1A	1.03426691729323	6.45822727272727	6.00843040506868	8.27262297237523e-07	1.08394099823249e-05	5.58044120832399
CD83	1.57466917293233	7.62151515151515	5.99731242196632	8.55257471366668e-07	1.11336490279886e-05	5.54767697074147
IFIT2	1.76131203007519	7.72969696969697	5.99209479004468	8.6872156359809e-07	1.13012829270938e-05	5.53229985057794
IGFBP7	1.34627067669173	9.94530303030303	5.98919903524072	8.76285678000726e-07	1.13922828306835e-05	5.52376537759137
GZMK	1.57281578947369	6.88993939393939	5.98336919112641	8.91715214735663e-07	1.15404203711847e-05	5.50658289227415
SOX21-AS1	-1.01936	6.24654545454545	-5.97404	9.16962842878561e-07	1.18289388384482e-05	5.47909907310642
TNC	1.86389097744361	6.15063636363636	5.95983729801148	9.56818646381728e-07	1.22587617028606e-05	5.43721931200299
SIGLEC1	1.12411278195489	6.88421212121212	5.95322429498475	9.75958582815858e-07	1.24377255165858e-05	5.4177245484885
LILRA3	1.32699624060151	5.50575757575758	5.95139316584321	9.81326014765861e-07	1.24902276806277e-05	5.4123263335521
PLS1	-1.07397	9.14684848484849	-5.9435	1.00480393615062e-06	1.27323921554883e-05	5.38905620342093
IFNG	2.72787218045113	5.50612121212121	5.92314159515611	1.06799408735175e-06	1.34310990093401e-05	5.32903226006414
KRT15	-1.18401	12.6720606060606	-5.91703	1.08771974089301e-06	1.36278078425651e-05	5.31102189930658
ELMO1	1.03795864661654	6.7620303030303	5.91508098753436	1.09410193074482e-06	1.36991962197886e-05	5.3052646737017
SFRP4	3.10981203007519	6.13578787878788	5.90818949386258	1.11693033768509e-06	1.39675592072412e-05	5.28494352845578
MAP3K8	1.03844736842105	7.29610606060606	5.9016074226324	1.13917986806734e-06	1.41935988284462e-05	5.26553410758979
THY1	1.72376315789474	7.6150303030303	5.89553732889261	1.16009271382045e-06	1.44172664328983e-05	5.24763385599253
KLRB1	1.09573684210526	7.08612121212121	5.8826229890223	1.20587591935201e-06	1.49121938118262e-05	5.20954871718334
TRAT1	1.4285	4.8490303030303	5.88227220186502	1.20714448026041e-06	1.49186664440085e-05	5.20851419414623
FZD7	-1.13256	7.85504545454545	-5.871	1.24861162577717e-06	1.53931363052246e-05	5.17528365767657
TMEM170B	1.33721428571429	5.20230303030303	5.8658698494652	1.2679798518643e-06	1.55839316231891e-05	5.16013950639518
CXCR4	1.41864661654135	6.58006060606061	5.85168912203175	1.32304867241561e-06	1.6163778910132e-05	5.11831441224287
FAM20A	1.25862218045113	6.46030303030303	5.84668	1.34308344167731e-06	1.63846475449021e-05	5.1035292029256
THBS1	1.30569548872181	5.01187878787879	5.84554630107163	1.34764204957123e-06	1.64218755170211e-05	5.1002
SLC20A1	1.18478571428571	8.42863636363636	5.8268944442752	1.42516177862023e-06	1.72197730656341e-05	5.04517930918947
ACKR1	1.41496616541354	8.21039393939394	5.8265571291015	1.4266041187513e-06	1.72268040178044e-05	5.04418431659742
STARD5	1.09759398496241	8.33390909090909	5.81813150589241	1.46311034764508e-06	1.75722449131387e-05	5.01933061163813
FLG	-3.66077	9.75457575757576	-5.81674	1.46924623830694e-06	1.76247926525723e-05	5.0152143192618
OAS1	1.14343045112782	8.68969696969697	5.81192	1.49063077168544e-06	1.78172648835308e-05	5.00100179314936
EXPH5	-1.0881	9.70090909090909	-5.81003	1.49907957730441e-06	1.79075609887897e-05	4.99544278587716
CHN1	1.01946992481203	7.16781818181818	5.79496937807688	1.56836560046544e-06	1.86573070035167e-05	4.95100494736576
FZD10	-1.44415	8.34269696969697	-5.78707	1.60597667108867e-06	1.90594303093457e-05	4.92769905862655
IFRD1	-1.08076	8.53518181818182	-5.7786	1.64729319242765e-06	1.94689828840579e-05	4.90271913447443
MLANA	-1.3743	7.31833333333333	-5.77503	1.66504845894783e-06	1.96440395972861e-05	4.8921765750186
CSF3	1.24332330827068	6.67557575757576	5.76824864810016	1.69925707731444e-06	2.00122505558309e-05	4.87217829893434
MCAM	1.18217669172932	7.91842424242424	5.75223092925239	1.78291207563217e-06	2.0825952547393e-05	4.82492461123265
PROK2	2.00272556390977	4.10027272727273	5.73753058121514	1.86331400541093e-06	2.1701809018227e-05	4.78155694103689
FAM3D	-1.2349	10.6285757575758	-5.7373	1.8645777485876e-06	2.17039018049257e-05	4.78089036442655
TFAP2B	-1.54949	5.33306060606061	-5.73546	1.87491890235864e-06	2.17989264483869e-05	4.77545274346263
LOXL1	1.25657894736842	7.37451515151515	5.73174556598964	1.8959417360781e-06	2.20050142017505e-05	4.76449047595664
CCL20	2.48845488721805	7.02918181818182	5.72353925211804	1.94320999978909e-06	2.24884435871545e-05	4.74028092769843
SYTL2	1.19486090225564	6.54812121212121	5.72026106275854	1.96242070512441e-06	2.26845409568682e-05	4.73060992003371
CLEC4C	1.32346804511278	4.04418181818182	5.71037619899512	2.02150699336825e-06	2.33002829673147e-05	4.70144862980508
HHEX	1.21430827067669	5.94042424242424	5.7087380307441	2.03146977939823e-06	2.33881865746589e-05	4.69661589771636
RASGRP1	1.53077443609023	8.61578787878788	5.70680731803896	2.04327488069538e-06	2.35105783829897e-05	4.69092014414048
FAP	1.36768421052632	5.77954545454545	5.70595070571632	2.04853451213584e-06	2.35575585683352e-05	4.68839307399902
EMP3	1.00889097744361	8.08390909090909	5.69162471517749	2.13853384035013e-06	2.44606452223269e-05	4.64613068955815
NDRG4	-1.00774	7.448	-5.68201	2.20113518307375e-06	2.50391633524543e-05	4.61777211010223
RASGEF1B	-1.13707	6.42560606060606	-5.66228	2.3354060396618e-06	2.63569133709521e-05	4.5595787908631
VSIG4	1.0003984962406	6.77472727272727	5.64775892245171	2.43948890204794e-06	2.73926008457105e-05	4.51673097056064
TNF	1.28616541353384	5.69990909090909	5.64281351470313	2.47597450189915e-06	2.77400590389048e-05	4.50214337347745
TREM1	1.40453007518797	4.89554545454545	5.62756222699244	2.59196933055017e-06	2.87464699921934e-05	4.45715767586446
PRR15L	-1.10845	7.00269696969697	-5.62604	2.60385027999484e-06	2.88498541537226e-05	4.45266435884449
CD207	-1.53483	7.46154545454545	-5.58722	2.92566066217304e-06	3.20080066215118e-05	4.33818728133927
ALOX15B	1.13290037593985	6.21504545454545	5.57270729103954	3.05599171824563e-06	3.3248168133154e-05	4.29537821865863
THEMIS	1.15818421052632	4.89416666666667	5.56894059018164	3.09074801723387e-06	3.35756191280734e-05	4.28427093597102
DUOX2	1.40382330827068	9.66966666666667	5.56576740316625	3.12033450649534e-06	3.38602803005655e-05	4.27491399069653
DKK4	-1.13262	7.51054545454546	-5.56177	3.15805010673778e-06	3.41769303713498e-05	4.26311424058938
PSCA	-1.52083	8.86327272727273	-5.55927	3.18184808678131e-06	3.43787266839982e-05	4.25574122637162
LCN2	1.71473308270677	11.2195151515152	5.55582805568509	3.21485400584063e-06	3.46791983033056e-05	4.24560640028591
CRYAB	-1.33864	11.051303030303	-5.55007	3.27091078527943e-06	3.51513176769079e-05	4.22863016705638
SULF1	1.81213909774436	7.17157575757576	5.54745002931315	3.2967467528342e-06	3.53656966420087e-05	4.22090393047859
PCAT6	-1.24924	6.72733333333333	-5.54142	3.35699931178639e-06	3.5903035908801e-05	4.20311867154621
AADACL2	-1.87028	5.48575757575758	-5.52246	3.55365158972538e-06	3.78243798393896e-05	4.14722018979593
RNF19B	1.07097556390977	9.10298484848485	5.51884792764984	3.59236758659388e-06	3.81553270298122e-05	4.13658120532706
TNIP3	1.26637593984963	3.80030303030303	5.50489871877368	3.74601461436216e-06	3.95772868570685e-05	4.09546
ALOX5AP	1.00901503759398	8.27890909090909	5.49685718130656	3.8375577433562e-06	4.04590540177644e-05	4.07176135672355
XAF1	1.89296992481203	8.72339393939394	5.47512207087206	4.09633126916781e-06	4.28264482193258e-05	4.00770623785332
SLC16A9	-1.16979	8.41551515151515	-5.44756	4.4497030192399e-06	4.59450769201661e-05	3.92649699055533
DAPL1	-2.06759	10.0577878787879	-5.43347	4.64190525800314e-06	4.77082059396719e-05	3.88500080299862
HCG22	-1.50051	8.319	-5.40946	4.98890501800197e-06	5.06762391503894e-05	3.81426817608146
DSG1	-1.85247	10.4327878787879	-5.3925	5.24941685738178e-06	5.3106910005882e-05	3.76433467855017
EPCAM	-1.83123	8.99106060606061	-5.35898	5.8050644519301e-06	5.78224852696978e-05	3.66565129705725
CRCT1	-1.17582	12.5662727272727	-5.34535	6.04730737586931e-06	6.01456239305909e-05	3.62556051559512
PAPPA	1.24288345864662	6.51975757575758	5.33777761486655	6.18635713364454e-06	6.13761428011384e-05	3.60326924972875
CITED2	-1.40459	8.90227272727273	-5.33119	6.30980744587492e-06	6.23537289604451e-05	3.58389576148466
ID3	1.05054887218045	8.08942424242424	5.32890300176667	6.35330665271729e-06	6.26290263387755e-05	3.57715970712077
CYP3A5	-1.68798	8.26075757575757	-5.32867	6.35765712312482e-06	6.26410695187412e-05	3.57648856191122
XG	-1.23279	8.067	-5.31193	6.68516047448326e-06	6.54310241104407e-05	3.52724322368127
LYPD5	1.54656015037594	6.74348484848485	5.30074516021723	6.91335518856758e-06	6.73539096011248e-05	3.49434019648649
RASEF	-1.12508	7.86248484848485	-5.28316	7.28772694754813e-06	7.04187168035044e-05	3.44264945574845
LOC100507516	1.33353383458647	4.62663636363636	5.28138403454343	7.32675548255191e-06	7.07616842818002e-05	3.43741470460368
NPPC	-1.19585	6.14809090909091	-5.27394	7.49210069014558e-06	7.22104536006215e-05	3.41554339889035
PIR	-1.04116	8.56024242424242	-5.25733	7.87483647588475e-06	7.53642930610366e-05	3.36671885763387
DEFB1	1.45447744360902	10.1417878787879	5.25537845143567	7.92108187305705e-06	7.56983198952149e-05	3.36098128866524
CAVIN3	1.34025187969925	6.80069696969697	5.21553385967645	8.92622099470531e-06	8.37842806071238e-05	3.24394022254195
PTGR1	-1.1845	9.63269696969697	-5.20711	9.1545928664457e-06	8.56067743013122e-05	3.2191953956526
OLFML2B	1.96832330827068	7.57315151515152	5.20215613493937	9.29143329558869e-06	8.67243757626952e-05	3.20466320574286
CYP4F22	-1.06468	7.608	-5.20112	9.32039531371804e-06	8.68732004543523e-05	3.20161502793723
LINC01215	1.27211278195489	3.918	5.18529909047031	9.77290396701533e-06	9.03756629670273e-05	3.15518538264861
LINC00551	-1.65403	5.11181818181818	-5.17117	1.01955098306578e-05	9.38071242277574e-05	3.11373127714884
YOD1	-1.32415	6.01571212121212	-5.16659	1.03365635279501e-05	9.49304304555456e-05	3.10027784574064
FFAR2	1.06465037593985	5.56809090909091	5.16505005748056	1.03842236453416e-05	9.53244115558847e-05	3.09577370140563
COX7A1	-1.2577	9.95448484848485	-5.16388	1.04206059071817e-05	9.55707516572079e-05	3.09234931006787
MEOX1	1.07324060150376	6.78678787878788	5.15897769699671	1.05748660997404e-05	9.66875289174752e-05	3.07796193345143
EGR3	1.98429323308271	7.13824242424242	5.15009794683728	1.08599396465155e-05	9.89203146782925e-05	3.05191950032632
GZMH	1.06236090225564	6.74990909090909	5.14735820249263	1.09494311521931e-05	9.95091062633034e-05	3.04388540733904
ENPP2	1.05655639097745	8.35939393939394	5.14015322242477	1.11882963627446e-05	0.000101266221283232	3.02275962449198
C3orf80	-1.11567	5.86442424242424	-5.13222	1.1457419948448e-05	0.000103421553105445	2.99949306381305
SFTA2	-1.93115	8.52409090909091	-5.13138	1.14861683202286e-05	0.000103634328949661	2.99704015895587
LRRC32	1.0819022556391	6.84051515151515	5.13021513649333	1.15263083794832e-05	0.000103902845594612	2.99362556039247
TOX3	-1.65451	5.18206060606061	-5.09562	1.27840314339636e-05	0.000114274725535181	2.89227307379324
CRABP2	-1.05291	10.2471515151515	-5.09559	1.27853446480598e-05	0.000114274725535181	2.89217256653209
NFE2L3	1.09384398496241	4.98981818181818	5.07654	1.35356469687361e-05	0.000120016469424741	2.83637768127886
IL11	1.21588345864662	5.63130303030303	5.07077432037078	1.37710464008095e-05	0.000121563906156321	2.81951066646588
SLITRK5	-1.25334	5.73443939393939	-5.06628	1.39574811846481e-05	0.000122831969581468	2.80635610395892
NFIL3	1.02453383458647	7.58854545454545	5.0575756894657	1.43257311718288e-05	0.00012557594736917	2.78088307703677
ANKRD35	-1.09195	8.99127272727273	-5.05654	1.43700617766399e-05	0.00012585433369646	2.77786098803359
CTHRC1	2.09566917293233	7.46354545454545	5.04763370696806	1.47581772435359e-05	0.000128802731731836	2.75179508074068
MAMDC2	-1.06411	9.72166666666667	-5.0381	1.51852660618008e-05	0.000132012250031834	2.72389489633932
PECAM1	1.06073684210526	7.36827272727273	5.0341088374759	1.53673840079046e-05	0.000133421680495342	2.71223643567662
STC1	1.12793609022557	5.68893939393939	5.02992911085105	1.55606639829538e-05	0.000134749158132664	2.70001408731916
GALNT5	-1.51067	7.00784848484848	-5.01079	1.64769272330734e-05	0.000141581356280413	2.64407143588125
PMEPA1	1.05931578947369	6.95309090909091	5.00862231042818	1.65841459316393e-05	0.000142258434317631	2.63773021516836
HAS2	1.19488345864662	5.88939393939394	4.99785598857869	1.71264875777632e-05	0.00014622149586115	2.60627208765936
FBXO32	-1.04183	6.38648484848485	-4.98948	1.75606826247085e-05	0.000149353172204821	2.58179916914308
TFPI2	1.18330827067669	4.27627272727273	4.98648069396823	1.77186661344041e-05	0.000150252187495512	2.57304497985921
ARHGDIB	1.08784962406015	8.03909090909091	4.98407936635469	1.78462529943025e-05	0.000150950499027854	2.56603210981004
LGALS1	1.09754887218045	10.8023636363636	4.97812853500993	1.8166379706887e-05	0.000153269737931557	2.54865531676604
ELL2	-1.22853	9.66312121212121	-4.97601	1.82817517143298e-05	0.000153918818785785	2.5424680377487
EDN2	-1.228	6.89124242424242	-4.97095	1.85599195795079e-05	0.000155802159287768	2.52770985668159
SLC16A4	1.21558646616541	5.46554545454545	4.96750623966501	1.87520568412476e-05	0.000157085744777665	2.51764506085445
DPYSL2	1.12148120300752	10.2027272727273	4.94825799659991	1.98615371057254e-05	0.000165067594185856	2.46147754585257
ADAMTS5	1.51512218045113	6.36562121212121	4.93238839171229	2.08251288644407e-05	0.000171933981441224	2.4151938491646
TMEM158	1.05286466165413	7.77809090909091	4.93223300072822	2.08347900285343e-05	0.000171942840544635	2.41474076398335
C1orf226	1.15078571428571	6.58921212121212	4.92402454703611	2.13515142127028e-05	0.000175700232656195	2.39080989906033
GALNT15	1.3363007518797	5.37175757575758	4.86009726913127	2.5835964029495e-05	0.000207153318315787	2.20465534957638
FAM222A	1.07152255639098	6.22284848484848	4.83347066200919	2.79688444448991e-05	0.000221504839648467	2.12723912424172
IL26	1.11534962406015	3.86475757575758	4.82445354049103	2.87300206412303e-05	0.000226815356174319	2.10103876583854
C2CD4A	1.62741729323308	4.58678787878788	4.81063897814853	2.99361920719268e-05	0.000234948060161523	2.06091561460699
SLC7A11	1.24068045112782	5.75545454545455	4.79811511383622	3.10729880817353e-05	0.000243012614993915	2.02455898673419
IL13RA2	1.17387969924812	4.10827272727273	4.77814252117648	3.29750622890445e-05	0.000255690829623919	1.96661454408876
HILPDA	-1.92904	10.037303030303	-4.74514	3.63742751466565e-05	0.000278915880011953	1.87095936761141
CD248	1.2180977443609	8.04524242424242	4.73497939202505	3.74886868872113e-05	0.000285601598237769	1.84154484874306
MS4A1	1.31005827067669	4.76854545454545	4.73202128198933	3.78195236093395e-05	0.000287902920981972	1.83298139724887
C7orf57	-1.00768	6.08639393939394	-4.72981	3.80684060898448e-05	0.000289247650218134	1.82658870288483
HSD11B2	-1.17497	5.512	-4.68708	4.32165460230164e-05	0.000321172408287607	1.70300525838251
COL5A2	1.32932894736843	8.33437878787879	4.68267545398834	4.37845362027422e-05	0.000324565220826228	1.69028690783429
CTSV	-1.10898	9.52457575757576	-4.67266	4.51045252899233e-05	0.000332365734571054	1.66135866255707
KLK7	2.30752819548873	9.9525303030303	4.66105514822116	4.66829355466808e-05	0.000341982822019794	1.6278631462537
DUOXA2	1.18873684210526	7.43957575757576	4.62290432615968	5.22675639403181e-05	0.000376962859383684	1.51786044360602
SLC9A3-AS1	-1.001	8.13812121212121	-4.61277	5.38592981612765e-05	0.00038731181191833	1.48866579953748
C3	1.58293609022556	9.8589696969697	4.59693490374584	5.64418582213026e-05	0.000403867921175375	1.44309373478302
ALDH3A1	-1.21033	10.3612121212121	-4.59201	5.72698722106994e-05	0.000409061759375816	1.42892511700934
PLEKHA5	-1.34635	8.65624242424242	-4.57674	5.99136339048997e-05	0.000425065791469591	1.38502592589941
THBS2	1.26222556390978	9.11412121212121	4.54510066934629	6.57829781328167e-05	0.000461633720714029	1.29414623711191
LY75	1.0366052631579	8.77666666666667	4.53900359397576	6.69774839405262e-05	0.000468701924492581	1.27665178909085
FAM107B	1.03021428571429	8.65556060606061	4.52626923806495	6.95418221435582e-05	0.000483981498952695	1.24013077668346
MME	1.19329135338346	5.97906060606061	4.51382502268154	7.214128187612e-05	0.000498908671655198	1.2044655154865
SERPINF1	1.0561052631579	9.34393939393939	4.51205271635741	7.25192146986142e-05	0.000500657654303778	1.19938798584307
WIF1	-1.80872	5.69824242424242	-4.51	7.29599009261213e-05	0.00050335292089658	1.19350083911257
LINC02487	-1.00859	9.33534848484848	-4.4852	7.84903123187763e-05	0.000535236560944898	1.12251530936816
IGFBP4	1.2324962406015	8.43766666666667	4.47726725656483	8.03451789293175e-05	0.000546396340809737	1.09982874269929
KRTAP3-2	-2.65255	7.03993939393939	-4.46389	8.35705059549051e-05	0.00056698241264763	1.06160581600792
HSD17B2	1.6743045112782	4.91836363636364	4.45545128270447	8.56723463676616e-05	0.000578692998187231	1.0374870592796
GBP3	1.38137593984963	10.0620909090909	4.44740942120808	8.7722663252588e-05	0.000588570858237287	1.01452591980594
SLC6A1	1.30331578947368	4.95360606060606	4.44499697760099	8.83471063080953e-05	0.000591175606749458	1.00763996743392
RNF39	-1.15026	8.27948484848485	-4.43193	9.18051166759784e-05	0.000610844214346881	0.97037141029526
PLA2G2A	2.02541353383459	8.96542424242424	4.37727714413831	0.000107779113243116	0.000699760927374488	0.814742505897027
LOC100130476	-1.22308	7.34648484848485	-4.34826	0.000117339810310616	0.000751214535251628	0.732343650289458
P2RY14	1.04251127819549	8.07790909090909	4.33355646858716	0.000122500479856106	0.000778844746649444	0.690630048540451
MT1M	1.4392030075188	6.98693939393939	4.29840879832857	0.000135754380206603	0.000850684959660846	0.591107188142418
PRSS23	1.39806390977444	7.71969696969697	4.29792327049633	0.000135947002181248	0.000851625447644169	0.5897340030775
C9orf152	-1.20168	4.82130303030303	-4.2694	0.000147746623367327	0.000914950555656438	0.50914497307253
CDH16	-1.09701	7.3169696969697	-4.22375	0.000168758008264501	0.00102509225833239	0.380486384383438
CCN1	1.51489285714286	7.73418181818182	4.21826933745854	0.000171469088120191	0.00103966765998011	0.365072598792782
APLNR	1.07505263157895	6.6960303030303	4.21797412841563	0.000171616362016497	0.00104024559004913	0.364242313115498
CCL21	1.31833082706767	7.57681818181818	4.2174217356979	0.000171892273253338	0.00104097253563372	0.362688737007796
NID2	1.20246616541353	6.57024242424242	4.21327778141716	0.000173976039642738	0.00105263653360147	0.351036059307575
IL12B	1.13603007518797	3.49963636363636	4.21230041352447	0.00017447110528646	0.00105499426123232	0.348288239752231
PLAC8	1.49372932330827	10.6425454545455	4.1960618577897	0.000182901571484407	0.00109735461872619	0.302663052535769
PDZRN4	-1.28844	5.05254545454545	-4.19542	0.000183245015817884	0.00109908581836125	0.30084950846475
CCN2	1.47135338345865	7.467	4.1396682758562	0.000215399276316207	0.00125546110949833	0.144644231116769
RGS2	1.2175	9.41851515151515	4.13016250103465	0.000221408285610952	0.00128450167667832	0.11807558337591
PI3	1.83071052631579	10.7124545454545	4.08343175319033	0.00025341944621621	0.00144098572357136	-0.0122459
CD36	1.09982330827068	6.10469696969697	4.08192260389199	0.000254525384914452	0.00144563198053113	-0.0164463
AADAC	-1.09785	7.19545454545455	-4.07644	0.000258582793077151	0.00146369411936603	-0.031701
CA3	-2.01882	6.27742424242424	-4.07034	0.0002631738849358	0.00148673937649539	-0.0486741
SYNPO2L	-1.68962	7.06395454545455	-4.06272	0.000269017507678746	0.00151419722272594	-0.0698516
IGFL2	-1.12801	6.1110303030303	-4.0163	0.000307465203798234	0.0016986095047584	-0.198597
TNNI2	-1.31644	6.80587878787879	-4.00272	0.000319689596439114	0.00175983101740652	-0.236149
ANKRD20A11P	-1.22403	9.7970303030303	-3.99522	0.000326644625421298	0.00179367856433346	-0.256874
CLDN17	-1.24283	7.65142424242424	-3.99141	0.000330233135724026	0.00180990900912421	-0.267394
DLG1	-1.03788	7.64763636363636	-3.97475	0.000346392634478152	0.001884033397144	-0.313382
CRISP2	-1.63309	5.03733333333333	-3.96432	0.000356899850092987	0.00193225849072788	-0.342139
S100P	1.5030037593985	9.10884848484848	3.94902673306281	0.00037286073374545	0.00200565415107944	-0.384229
FBN1	1.55808646616541	7.35984848484849	3.92563462703279	0.000398638184251282	0.00212095006295374	-0.448515
NAIP	1.04734962406015	6.66990909090909	3.92369791688864	0.000400848634575549	0.00212875079916103	-0.453831
ADGRD1	1.37524812030075	5.85933333333333	3.86438854977833	0.00047463508669287	0.00246310758700828	-0.616155
PER3	-1.01618	5.78268181818182	-3.85312	0.000490072692596574	0.00253206332347768	-0.646879
SPRR2C	1.7388984962406	10.4760303030303	3.84509298700151	0.000501375347196278	0.0025778212188538	-0.668762
TAGLN	1.17254887218045	8.05818181818182	3.84457271159761	0.000502116283303314	0.0025803054692032	-0.670179
COL6A3	1.44276691729324	10.5340303030303	3.83193279532897	0.000520447943309801	0.00265677926389738	-0.704583
AEBP1	1.19587593984963	8.54639393939394	3.82390615795008	0.000532425174990649	0.00270963000215755	-0.726407
COMP	1.3683007518797	5.76833333333333	3.80205000886897	0.000566413132939008	0.0028507182842061	-0.785743
KLK8	1.10623684210526	8.53357575757576	3.79330722511198	0.000580591348184256	0.00290600484549925	-0.80944
SIDT1	1.05228571428571	6.04442424242424	3.77496686055906	0.000611463195731439	0.00302780044619042	-0.859081
TSPAN8	-1.86615	6.93109090909091	-3.74988	0.000656288500024538	0.00320633285968553	-0.92683
GALNT6	1.00612969924812	6.45060606060606	3.73340084070365	0.000687444991377174	0.00333494939965166	-0.971224
IL36A	1.00842857142857	7.57181818181818	3.7160555676006	0.000721792545659913	0.00347129679477711	-1.01787
SLC26A9	1.30316917293233	5.84233333333333	3.71127847720956	0.000731540847187251	0.00351143114397889	-1.0307
EDNRA	1.00731578947368	7.0150303030303	3.69771382337726	0.000759922163421131	0.00363372381988404	-1.0671
FN1	1.18796616541354	9.91209090909091	3.64708133475779	0.000875585867653246	0.00409637177497397	-1.20245
UPK1A	-1.43614	7.40515151515152	-3.64574	0.000878865890729101	0.00410924194261731	-1.20602
SELENOM	1.00309022556391	8.14860606060606	3.62642865889574	0.000927504631621495	0.00430249541929888	-1.25743
CILP	-1.07083	7.34039393939394	-3.60418	0.000986761885221177	0.00453014439440798	-1.3165
PNLIPRP3	-1.2034	5.15593939393939	-3.54754	0.00115460299906187	0.00516167389537515	-1.46617
KANK4	-1.06243	5.10127272727273	-3.54099	0.00117570678861197	0.00524133280222674	-1.48341
LYZ	2.18081203007519	9.72216666666667	3.51479311590048	0.00126387567447724	0.00557235297923561	-1.5522
STEAP1	1.00843609022556	7.73624242424242	3.49250886714762	0.0013438616651426	0.00586814708785604	-1.61054
PPP1R1B	-1.05596	6.45633333333333	-3.47481	0.00141083552239604	0.00610599610762885	-1.65675
TCIM	1.56094736842105	6.82927272727273	3.46231235604343	0.00146005884878998	0.00628776902809726	-1.68932
CTSK	1.13281954887218	9.23048484848485	3.40715498929228	0.00169770688676048	0.00715725196458868	-1.83236
CIART	-1.0042	8.04181818181818	-3.30806	0.00222088755118737	0.00902463764203822	-2.08651
PAPSS2	1.10441729323308	7.00390909090909	3.29848650090728	0.00227893251492657	0.00921561459934254	-2.11087
SPRR2G	1.58304887218045	7.41833333333333	3.29502	0.00230029253329107	0.00929260629721963	-2.11968
KLK5	1.3492030075188	8.89975757575758	3.29289180709139	0.00231351049582503	0.00933470246612512	-2.12509
COL1A2	1.26053007518797	10.6584545454545	3.2453874291991	0.0026280062342044	0.0103798210327493	-2.24529
REPS1	-1.04072	6.63027272727273	-3.22366	0.00278505337702258	0.0108671903452288	-2.29995
MUC1	1.02332330827068	9.11424242424243	3.1683720486672	0.00322613265001892	0.0122748768122442	-2.43821
COL3A1	1.09673308270677	10.5773333333333	3.12846343800972	0.00358496503032602	0.0133982797969306	-2.53719
JCHAIN	2.36058270676692	7.75109090909091	3.0572640931685	0.00432109047201713	0.0156725638297563	-2.71206
OGN	-1.0793	5.48537878787879	-3.03122	0.00462446537537348	0.0166074298260722	-2.77546
FMO9P	-1.22115	8.63630303030303	-3.02784	0.00466533171938135	0.0167152123038178	-2.78367
TMEM45A	1.04668421052632	7.70336363636364	2.91565871360333	0.00622999236987658	0.0212778364444386	-3.05298
FOS	1.32435714285714	8.62184848484848	2.91487383020252	0.00624250515182383	0.0213133007579579	-3.05484
KRT76	1.5599022556391	6.65930303030303	2.84261246895239	0.00750116307241699	0.0247700455010491	-3.22507
PYGM	-1.03122	5.45609090909091	-2.69509	0.0108409645994114	0.0334329870987085	-3.56432
AGR2	-1.20664	6.61359090909091	-2.69295	0.0108982605741152	0.0335838194481085	-3.56916
ERAP2	1.08896616541354	7.69409090909091	2.67243702291901	0.0114623165075021	0.0349348513924036	-3.6154
AKAP9	-1.03083	6.50393939393939	-2.66218	0.0117542100208258	0.0356292261660793	-3.63843
LOC100507221	-1.52918	6.20836363636364	-2.56839	0.0147619277806072	0.0429951347244017	-3.84633
TNNC2	-1.55582	6.51784848484848	-2.55104	0.0153908618218709	0.0445225320814444	-3.88425

## Sheet: Table S5
Tag	logFC	AveExpr	t	P.Value	adj.P.Val	B
MSN	1.85514285714286	10.7920303030303	13.7629792059942	1.72091321515861e-15	1.74855096970409e-11	25.1849294923449
IL18RAP	1.40975939849624	5.97260606060606	13.5619994045486	2.6366139139669e-15	1.74855096970409e-11	24.7737866380972
CDH3	2.6153984962406	9.42987878787879	13.4936521948671	3.05136543328689e-15	1.74855096970409e-11	24.6328756841279
CFB	2.14779511278196	6.67621212121212	13.430570159141	3.4934338338826e-15	1.74855096970409e-11	24.5023238230898
IL12RB2	3.36126691729323	5.59593939393939	13.040483722058	8.14485067886873e-15	2.75008907991e-11	23.6843233202754
PHC1	-1.4403	8.55372727272727	-12.9023	1.1039137530761e-14	2.75008907991e-11	23.3900165292137
SELL	3.70413533834587	6.3700303030303	12.8941869076777	1.12378977672518e-14	2.75008907991e-11	23.3727363946046
STOM	2.18042481203008	10.4118181818182	12.8480623025062	1.24446532682923e-14	2.75008907991e-11	23.2739488842567
LILRB2	2.98394172932331	6.35965151515152	12.8105020637195	1.35248973636449e-14	2.75008907991e-11	23.1933084326605
UBASH3B	1.28977819548872	4.95475757575758	12.7689976109778	1.48307698442546e-14	2.75008907991e-11	23.1039950870507
IDH3A	1.02943233082707	7.77093939393939	12.7606204676217	1.51096248334299e-14	2.75008907991e-11	23.0859422048274
TYMP	2.67480827067669	9.1890303030303	12.6948885657853	1.74926289077953e-14	2.91849936135808e-11	22.943983634261
GLDC	3.22854511278196	6.64821212121212	12.5757977032137	2.28371932645403e-14	3.51710343345662e-11	22.685403533041
MYO1F	1.90405639097745	7.84493939393939	12.4660131421393	2.92429912603693e-14	4.18195662874181e-11	22.4454409292944
ETNK2	-2.82347	7.95306060606061	-12.4273	3.19204043756861e-14	4.26052277337075e-11	22.3603807277351
DOC2B	2.1049454887218	7.09045454545455	12.3235344898916	4.03924929479878e-14	4.76578214776011e-11	22.1317281207813
MCUB	1.59565413533835	9.08257575757576	12.3227283382122	4.04666582647829e-14	4.76578214776011e-11	22.1299457277768
IL7R	2.86249624060151	7.86318181818182	12.2871835693593	4.3879139993742e-14	4.88057923230393e-11	22.0512736891507
CD300LF	2.50053759398496	5.52593939393939	12.2561576278238	4.70979925395123e-14	4.96288899280829e-11	21.9824705610276
ACSL5	1.74339473684211	7.27222727272727	12.1705534683281	5.72913441325762e-14	5.5540471991211e-11	21.791991550494
ARPC1B	1.82748120300752	10.1742424242424	12.1509604373547	5.99262799018631e-14	5.5540471991211e-11	21.7482617207745
GZMB	3.68951503759399	7.71509090909091	12.1430107339801	6.10304372312393e-14	5.5540471991211e-11	21.7305045522899
BIN2	1.58625187969925	6.90006060606061	12.1144590317925	6.51705926832908e-14	5.67295841787898e-11	21.6666614203343
LYN	2.44425563909774	8.13627272727273	11.925951127595	1.0076910455902e-13	8.05807628634258e-11	21.2424876794222
RGS19	1.16628571428572	8.08578787878788	11.9139572099724	1.03617622368774e-13	8.05807628634258e-11	21.2153424727465
MMP1	7.23865413533835	7.00857575757576	11.9097134377281	1.04645114352384e-13	8.05807628634258e-11	21.2057332534562
MSRB1	1.9095	9.89609090909091	11.6946176863287	1.73051857650799e-13	1.20131937461892e-10	20.7155896562981
CYBC1	1.25128571428572	8.41384848484848	11.6917639824902	1.74217259892031e-13	1.20131937461892e-10	20.7090458501773
IFI6	3.57257518796993	9.50684848484848	11.6671513498421	1.84607721706598e-13	1.20131937461892e-10	20.6525620815693
ITGA3	1.6563984962406	7.4140303030303	11.6607059392337	1.87431958165545e-13	1.20131937461892e-10	20.6377571939908
SIAH3	-3.4706	5.42193939393939	-11.6531	1.90799911821095e-13	1.20131937461892e-10	20.6203903796716
ADGRE2	1.57381203007519	5.15815151515152	11.6504671656787	1.92009489974554e-13	1.20131937461892e-10	20.6142277657451
COTL1	2.15518045112782	8.45942424242424	11.5965551633799	2.18068469392377e-13	1.28984820145334e-10	20.4901048283088
SLAMF1	1.29852631578947	5.55836363636364	11.5901143443225	2.21414684479926e-13	1.28984820145334e-10	20.4752501693436
ADAP2	1.55567481203008	7.50177272727273	11.5824094467398	2.25486674246375e-13	1.28984820145334e-10	20.457472885833
LIMA1	1.56467293233083	9.88948484848485	11.5200499808811	2.61393246967731e-13	1.45370949931693e-10	20.3133021262621
TMEM173	1.92072556390978	7.38448484848485	11.4824985804388	2.85785086550603e-13	1.54640627508909e-10	20.226235986829
ITGB2-AS1	1.20058270676692	6.0864696969697	11.4377478006906	3.17916328853216e-13	1.67500074209743e-10	20.122231658618
SLC7A7	2.1225037593985	7.44666666666667	11.3671263568471	3.76320867719686e-13	1.93187694682457e-10	19.9575569905921
C1QB	2.92607894736842	7.82878787878788	11.3154932121317	4.25874751737757e-13	2.05651909065438e-10	19.8367360761873
FCGR1B	3.41322180451128	6.53145454545455	11.3140148487702	4.27387930670365e-13	2.05651909065438e-10	19.8332714539607
ZAP70	1.07426127819549	5.91187878787879	11.3101053566742	4.31416022214094e-13	2.05651909065438e-10	19.8241079389174
GMFG	1.76243984962406	7.91233333333333	11.2812819239586	4.62336814051784e-13	2.15266171026297e-10	19.7564848778764
GBP1	3.56601503759398	9.98669696969697	11.2706919847852	4.7425832686567e-13	2.15798317322218e-10	19.7316116100629
ARHGAP9	1.8783045112782	7.22390909090909	11.2534390573915	4.94357509183401e-13	2.19945148696908e-10	19.6910562361305
C3AR1	2.07656390977444	7.72254545454545	11.2175842067337	5.38958225721978e-13	2.24755658311406e-10	19.6066462791409
RAB31	1.68032330827068	10.4579696969697	11.2168368126036	5.39930465557215e-13	2.24755658311406e-10	19.6048849110508
MMP3	6.30576315789474	7.26990909090909	11.2159972912028	5.41024685330562e-13	2.24755658311406e-10	19.6029063387545
SASH3	2.0551992481203	6.69106060606061	11.2091203019124	5.50073785388287e-13	2.24755658311406e-10	19.5866951694143
FCMR	1.30354887218045	6.24875757575758	11.162503114496	6.15633766914742e-13	2.45572310556754e-10	19.4766359794601
CD48	1.69968984962406	6.87571212121212	11.1558952021241	6.25552561729905e-13	2.45572310556754e-10	19.4610115246882
HCLS1	2.39395112781955	8.03587878787879	11.1222	6.78780815706426e-13	2.61343667524199e-10	19.3811734314841
HCK	2.4245	7.30157575757576	11.0859894605783	7.41044937330966e-13	2.7993322057176e-10	19.2953573950139
GLIPR2	1.93619360902256	7.44575757575758	11.0724155679082	7.65884473256027e-13	2.83958759982572e-10	19.2631149710051
HLA-DMB	2.12861654135338	8.89057575757576	11.053319076816	8.02277928257126e-13	2.92043752757017e-10	19.2177123185469
HLA-DMA	2.32155263157895	9.22184848484848	11.0232046889374	8.63296101248083e-13	3.08643772197998e-10	19.1460137505348
LPCAT1	2.02464661654135	7.53815151515152	11.0093996078296	8.92833265971147e-13	3.13603768736988e-10	19.1131044718316
C16orf54	2.1664022556391	6.92460606060606	10.9823384352538	9.53764423654821e-13	3.26049135807593e-10	19.048519574362
SLC43A2	1.29099436090226	6.27037878787879	10.9786864582586	9.6230650097269e-13	3.26049135807593e-10	19.0397960559366
GPR68	1.11252631578947	6.26045454545455	10.9680130570423	9.87722585815846e-13	3.26049135807593e-10	19.0142899974647
FERMT3	1.72149248120301	7.35890909090909	10.963895179464	9.97710670215746e-13	3.26049135807593e-10	19.0044454326505
NLRC3	2.07603383458647	5.71963636363636	10.9590106627523	1.00969214425207e-12	3.26049135807593e-10	18.9927650842993
CXCL11	6.51867481203007	7.03028787878788	10.9500987624609	1.03193266067106e-12	3.27941647607863e-10	18.9714456950933
THEMIS2	2.17131766917293	7.14345454545455	10.9280837117077	1.08904330346943e-12	3.40683374668149e-10	18.9187341621362
PARP12	1.95434586466166	8.81948484848485	10.9125077776697	1.13139124282495e-12	3.48485908809206e-10	18.8814002475961
SLAMF8	2.09618045112782	6.61339393939394	10.8507876780318	1.31642241013905e-12	3.99334743536272e-10	18.7331387547873
GPR171	2.82776315789474	6.31339393939394	10.8112000420243	1.45110936698376e-12	4.28388048393895e-10	18.6377696740199
RUBCNL	2.23990037593985	6.13018181818182	10.8059155048707	1.47012415906055e-12	4.28388048393895e-10	18.6250227218704
IFITM2	1.95353759398497	11.6778787878788	10.8036687199195	1.47828543252279e-12	4.28388048393895e-10	18.6196020462967
TAP1	2.52436842105263	9.60557575757576	10.7924470512512	1.51974530596193e-12	4.28388048393895e-10	18.5925179241508
CCR1	2.93026691729323	7.07659090909091	10.7917615782844	1.52231602763282e-12	4.28388048393895e-10	18.5908629399348
PI15	1.82367481203008	5.3204696969697	10.7869254945938	1.54057936588384e-12	4.28388048393895e-10	18.5791850300147
PSTPIP2	1.94169548872181	7.57169696969697	10.7783131764941	1.57365949008754e-12	4.31592282890994e-10	18.5583805695494
ITPR2	-0.75447	8.16460606060606	-10.7516	1.68090239856255e-12	4.50607093290276e-10	18.4938163219253
GBP2	2.43683834586466	9.45425757575758	10.749906222362	1.68800419543333e-12	4.50607093290276e-10	18.4896871223446
FCGR3B	3.38060526315789	6.87909090909091	10.7197643656747	1.81863706754069e-12	4.79091220121476e-10	18.4166777746423
FSCN1	1.33140037593985	7.85175757575758	10.7032443078757	1.89456811326755e-12	4.92180458698373e-10	18.3766103348384
ADA	1.39659962406015	6.65757575757576	10.6957729409086	1.92996429609669e-12	4.92180458698373e-10	18.3584771623087
AIF1	1.96276691729324	9.28363636363636	10.693249001482	1.94207363454231e-12	4.92180458698373e-10	18.3523497800119
TPST2	0.833774436090231	9.14209090909091	10.6596764079009	2.11072908643011e-12	5.28236337992715e-10	18.2707624830093
BTN3A1	1.10922556390978	7.67971212121212	10.6543848095057	2.13864521286832e-12	5.28615009960946e-10	18.2578888944792
PANX1	1.51871428571429	7.66530303030303	10.624239877896	2.30502574288037e-12	5.62791712173267e-10	18.1844780883563
APOL1	2.43422932330827	8.03754545454546	10.6047958196196	2.41930059612621e-12	5.83576111265578e-10	18.1370606656859
EPSTI1	2.75020488721804	7.63222727272727	10.5963921697579	2.47046437046825e-12	5.88823418585057e-10	18.1165509955239
IFITM3	1.83683082706767	12.3827878787879	10.5786054143971	2.58242967397336e-12	6.08268523560243e-10	18.0731092981733
CMPK2	3.84905639097744	8.50009090909091	10.5613934276017	2.69571068910826e-12	6.14207442821056e-10	18.0310300932758
IFI16	1.29236090225564	10.8534848484848	10.5608680331302	2.69924728249098e-12	6.14207442821056e-10	18.0297449899775
LIPG	3.13298496240601	4.75630303030303	10.5608040811392	2.69967808642191e-12	6.14207442821056e-10	18.029588562232
TYROBP	2.19603759398496	8.85675757575757	10.5477635201358	2.78900700037586e-12	6.27401226455337e-10	17.9976793895271
TLR2	2.57926691729323	7.54818181818182	10.5427401747422	2.82421723288269e-12	6.28262813550493e-10	17.9853814551166
TMSB10	0.825804511278198	13.5923939393939	10.5247891596149	2.95379252255511e-12	6.49866814220615e-10	17.9414062706653
IFITM1	2.24701503759399	11.5361212121212	10.5091516442373	3.07160843411941e-12	6.61454391521176e-10	17.9030624986846
AOAH	1.66318421052632	6.60490909090909	10.5089361493353	3.07326509581596e-12	6.61454391521176e-10	17.9025338626629
HLA-F	1.98174812030076	10.5756363636364	10.5045748918311	3.10698987943427e-12	6.61454391521176e-10	17.8918337809137
PVRIG	1.57154887218045	6.17545454545455	10.5005291173946	3.1386128162685e-12	6.61454391521176e-10	17.8819053830146
LAMP3	2.88707894736843	9.57424242424242	10.4875281592548	3.24247398408861e-12	6.76224704535813e-10	17.8499856002038
BEX4	-1.49417	9.92263636363636	-10.457	3.50018293741473e-12	7.21271830002848e-10	17.7749940624572
CD14	2.5723045112782	8.44433333333333	10.4515669953883	3.54841527950723e-12	7.21271830002848e-10	17.7615733110723
CDC25B	1.38186090225564	9.52745454545455	10.4495357761367	3.56655068029978e-12	7.21271830002848e-10	17.7565741581264
AKNA	0.852712406015039	5.82715151515151	10.4407133195465	3.64642488891433e-12	7.28754649595851e-10	17.7348541137542
IL36G	3.70393609022557	7.15978787878788	10.4374585642818	3.67635081210634e-12	7.28754649595851e-10	17.7268385168809
CALB2	-2.08552	7.92418181818182	-10.4214	3.8272597680786e-12	7.51231057026487e-10	17.6873853316726
GNLY	2.52600563909775	6.94695454545455	10.410511293307	3.93395063951144e-12	7.64675978190859e-10	17.6604186270265
LY86	1.15806390977444	7.38087878787879	10.4046740664843	3.9921368726403e-12	7.68524733914726e-10	17.6460178224828
S100A7	4.38343609022557	11.2800606060606	10.3942947047252	4.09777833215229e-12	7.81348761790677e-10	17.6203997162562
TNFRSF1B	2.16411654135338	7.89363636363636	10.3877334334803	4.16602674637961e-12	7.86868127257228e-10	17.6041976936093
SOD2	1.98901127819549	9.64945454545455	10.3760971483306	4.28993048015925e-12	8.02698113488489e-10	17.5754491674602
CASP7	1.64445864661654	8.05233333333333	10.3550267757087	4.52394446783438e-12	8.38647149912149e-10	17.5233454624352
IRF7	2.19345864661654	8.28924242424242	10.3480743140064	4.6039865614586e-12	8.43973678865499e-10	17.5061397235214
ISG15	3.50831203007519	9.79484848484848	10.3452437838129	4.6369863980423e-12	8.43973678865499e-10	17.4991329096653
IFNAR2	1.66819548872181	7.05366666666667	10.3361097845096	4.74513095745971e-12	8.5587627837208e-10	17.4765
FGR	1.79768045112782	7.55675757575758	10.3302432770555	4.81594319658523e-12	8.60892845882436e-10	17.4619816241437
CXCL9	5.20243609022556	8.83351515151515	10.303988482497	5.14630988224552e-12	9.04366352275746e-10	17.3968826816276
MTMR10	-0.684549	6.97884848484849	-10.3037	5.14948125265646e-12	9.04366352275746e-10	17.3962781957548
LCK	1.44319360902256	6.97510606060606	10.2969831407291	5.23830602734025e-12	9.10024841932449e-10	17.3794968575411
PTGES	1.60730263157895	7.19633333333333	10.2944031994054	5.27260784497099e-12	9.10024841932449e-10	17.3730922696952
TLR8	1.80158082706767	5.74783333333333	10.2771728607435	5.50764896771552e-12	9.42467008398568e-10	17.3302952424338
SLC16A1	1.79194360902256	5.72506060606061	10.2627568698108	5.71249999096228e-12	9.6642506204229e-10	17.2944571455544
SECTM1	2.29802631578948	8.91539393939394	10.258176591218	5.77920012255108e-12	9.6642506204229e-10	17.2830646023568
CYTIP	2.24162781954887	7.03315151515152	10.2572719044828	5.79246828055915e-12	9.6642506204229e-10	17.2808140302783
RNASE6	2.08493233082707	8.42572727272727	10.2301666823116	6.20474769717981e-12	1.02319247231115e-09	17.2133326206605
HSPA6	2.05892105263158	7.75656060606061	10.2264433749788	6.26367414709815e-12	1.02319247231115e-09	17.2040551388356
IRF8	2.41963533834587	8.95209090909091	10.2250399369387	6.2860333696754e-12	1.02319247231115e-09	17.2005576528511
PTPRZ1	2.04068045112782	7.91084848484848	10.220068779185	6.36588976737622e-12	1.02783450832774e-09	17.1881669267246
C1orf162	2.22240977443609	7.71878787878788	10.2094163568856	6.54051326050931e-12	1.0460932450027e-09	17.161604058568
MIAT	1.3324022556391	5.50978787878788	10.2022107408182	6.66139769723253e-12	1.0460932450027e-09	17.1436272830049
HLA-C	1.48452255639098	12.3460606060606	10.2017491827718	6.66921823358302e-12	1.0460932450027e-09	17.1424755312279
EVI2B	1.89450751879699	7.27415151515152	10.2006413404135	6.68802751169994e-12	1.0460932450027e-09	17.1397109501133
ZC3H12D	2.45783458646617	6.18745454545455	10.1975835925111	6.74022419486281e-12	1.0460932450027e-09	17.1320795722111
TCIRG1	1.32333458646617	8.52215151515152	10.1913082093848	6.84865245831079e-12	1.05474516052185e-09	17.1164137446973
DDX60	2.58048120300752	9.49869696969697	10.1698663305287	7.23274643346563e-12	1.10539554461386e-09	17.0628454487049
CHSY1	1.1327969924812	9.70421212121212	10.1571518936544	7.47081300856871e-12	1.12715878031891e-09	17.0310510367251
MUC4	2.77023308270677	6.66730303030303	10.1534764968391	7.54110996050393e-12	1.12715878031891e-09	17.0218559913974
CSF2RB	2.83225563909774	8.49087878787879	10.1533239283527	7.5440425834241e-12	1.12715878031891e-09	17.021474257931
CTSC	1.92955639097745	8.32675757575758	10.1415836888222	7.77323491304798e-12	1.15279952736395e-09	16.992090015974
FAM78A	1.16438345864662	6.92145454545455	10.1294831953835	8.01690008801968e-12	1.17194614701759e-09	16.9617842400173
MYO5A	0.968509398496242	5.63540909090909	10.1293604783824	8.01941072580842e-12	1.17194614701759e-09	16.9614767910733
RPS6KA1	0.881112781954888	7.23112121212121	10.1203691461785	8.20556160630418e-12	1.19046049941896e-09	16.9389447202975
FPR1	1.66669736842105	5.85763636363636	10.1071179882464	8.4879741315519e-12	1.22257359775396e-09	16.9057173263765
CXCL16	1.29164661654136	8.36118181818182	10.0914802815162	8.83403909507066e-12	1.26333069087435e-09	16.8664745284053
ARHGAP25	1.33388345864662	6.98136363636364	10.0860442334917	8.95768283762616e-12	1.2719274332774e-09	16.852824885724
PPT1	0.893890977443613	10.0841212121212	10.0684836672823	9.36929607405575e-12	1.32100476548359e-09	16.8087033769621
PSMB9	2.36302255639098	9.68175757575758	10.0530719422101	9.7464199350153e-12	1.3645669476849e-09	16.7699459068731
PSMB8	1.70478947368421	10.1374545454545	10.0486148348373	9.85834535612405e-12	1.37065230815944e-09	16.7587310560113
MIR142	0.904676691729325	6.53869696969697	10.0306357457604	1.03233044253294e-11	1.42539915792773e-09	16.7134647876102
BCL6	1.91596616541354	7.87393939393939	10.0274934683792	1.04068349994626e-11	1.42709070907015e-09	16.7055488501345
LAPTM5	1.91168233082707	9.57072727272727	10.0211429116333	1.05777613256695e-11	1.44066230953217e-09	16.6895465534161
LOC285074	-1.00866	8.4050303030303	-10.0028	1.10870564392434e-11	1.49982403358171e-09	16.6433532947895
CORO1A	1.95421052631579	8.37084848484849	9.99085876813886	1.1433114139181e-11	1.53625757168149e-09	16.6131593901357
JAML	1.70303007518797	7.75318181818182	9.98003243116935	1.17557396106078e-11	1.5668479828379e-09	16.5858209492546
ITGB2	1.60639097744361	7.10739393939394	9.97800130253693	1.18172941116089e-11	1.5668479828379e-09	16.5806901874052
WARS	3.32910338345865	9.79113636363636	9.95059652527412	1.26806893484724e-11	1.67026369372214e-09	16.5114084154793
SHISA5	1.39587969924812	10.0384545454545	9.94691432746378	1.28015031758086e-11	1.67515617701219e-09	16.5020916038188
UBE2L6	2.16412781954887	9.76027272727273	9.94013515899598	1.30270081602301e-11	1.68353470391559e-09	16.4849338585432
STAT1	2.54918233082707	8.41318181818182	9.93993556562323	1.30337085613564e-11	1.68353470391559e-09	16.4844286015531
IL10RA	1.98140601503759	7.84733333333333	9.93632879061429	1.31553963202256e-11	1.68836019055921e-09	16.4752973519633
LY96	2.0355037593985	8.22375757575758	9.92545955570922	1.35291629338201e-11	1.72526987960518e-09	16.4477689480671
BST2	3.10868421052632	8.48415151515151	9.92048961554709	1.37036576574809e-11	1.73646158202801e-09	16.4351762114888
IL2RB	1.81112406015038	7.47030303030303	9.91354388583003	1.39513748632102e-11	1.75178395465012e-09	16.4176
C4orf48	1.30012781954887	7.92172727272727	9.91220710884627	1.39995720865101e-11	1.75178395465012e-09	16.4141826045271
DDHD1	1.29587593984963	5.71681818181818	9.90279097977272	1.43439138310179e-11	1.78372359509819e-09	16.3903041443311
SELE	3.89608646616542	7.63672727272727	9.89498965408936	1.46357383762645e-11	1.80877850636539e-09	16.3705114376198
TIMP1	2.81594736842105	10.444696969697	9.89123767977643	1.4778237520266e-11	1.81518462204445e-09	16.3609893383861
LILRB1	1.52078571428572	6.30018181818182	9.88315949769128	1.50898664398543e-11	1.84215985361172e-09	16.3404812226626
KRT14	1.0441015037594	14.3746363636364	9.87736043916352	1.53176990413651e-11	1.85864031822527e-09	16.3257535907203
ADA2	1.89107518796992	8.22948484848485	9.85758	1.6121636159736e-11	1.94440528647033e-09	16.2754784140646
PAQR8	-1.5543	9.00007575757576	-9.82042	1.77500588309784e-11	2.12291466322394e-09	16.1808941857995
ICAM1	2.64319172932331	7.09509090909091	9.81903582953271	1.78137787034425e-11	2.12291466322394e-09	16.1773716979455
C1QA	2.29680827067669	7.86866666666667	9.80846048916667	1.83089934932461e-11	2.16901987413184e-09	16.1504171834737
MAP4K1	0.774458646616543	6.51324242424242	9.80423646644445	1.85106952127327e-11	2.18001546384778e-09	16.1396466619561
FCGR2A	1.13934962406015	5.25243939393939	9.80035335698413	1.86981161780181e-11	2.18921043274913e-09	16.129743245727
PIK3CD	0.74215037593985	6.15577272727273	9.79662113765317	1.88800776749338e-11	2.19766299494098e-09	16.1202227033938
CFI	1.96190413533835	7.06545454545455	9.79146945032999	1.91342141860275e-11	2.21437053305466e-09	16.1070780851865
PLAT	2.98687218045113	8.6	9.78100572627791	1.96611866359168e-11	2.26227941171086e-09	16.0803684844444
HLA-B	1.96707142857143	11.9035151515152	9.77104057352602	2.01768055263782e-11	2.29828298051894e-09	16.0549175419261
TEAD4	1.08406015037594	7.16427272727273	9.7705283924178	2.02036763683799e-11	2.29828298051894e-09	16.0536090655957
IGSF6	2.27211842105263	6.44856060606061	9.75347736877244	2.1119369657335e-11	2.38887514073166e-09	16.0100279989281
IL33	2.77654135338346	8.00224242424243	9.74660168460857	2.15004847622672e-11	2.40741551998157e-09	15.9924429930921
ACTN1	1.19365413533835	9.4385303030303	9.74618565120439	2.15237689464413e-11	2.40741551998157e-09	15.9913787524499
GPR65	2.27624436090226	6.79136363636364	9.73959034198313	2.18963420830605e-11	2.43548147136086e-09	15.974504344345
LGI3	-1.12654	7.0559696969697	-9.73037	2.24284185950293e-11	2.47320889730327e-09	15.950896438833
PRKCQ-AS1	0.848646616541353	5.69124242424242	9.72753298474657	2.25945542412672e-11	2.47320889730327e-09	15.9436395849088
PAIP2B	-1.55412	8.13293939393939	-9.72734	2.26061249790969e-11	2.47320889730327e-09	15.9431361584064
MS4A7	1.72674436090226	8.26824242424243	9.72380152025942	2.28152008005581e-11	2.48251703928246e-09	15.9340836324838
IL15RA	1.68639473684211	7.86554545454545	9.71900000349455	2.31023560551568e-11	2.49615825149642e-09	15.9217845572391
CHP1	-0.995489	10.603303030303	-9.71714	2.32147405414504e-11	2.49615825149642e-09	15.9170125668625
LAT	0.763678571428573	6.84948484848485	9.71549002523782	2.33145993222033e-11	2.49615825149642e-09	15.9127917523558
CD2	1.73075187969925	7.97236363636364	9.67345849761234	2.60161324320132e-11	2.76936232542848e-09	15.8049727216071
SLA	1.51439473684211	7.81257575757576	9.67159524301632	2.61430238003088e-11	2.76936232542848e-09	15.8001875000938
SRGN	2.54605639097744	9.34730303030303	9.66362593448793	2.66929083021745e-11	2.81273009009387e-09	15.779715300038
CHST11	1.50793233082707	6.88093939393939	9.65539876060316	2.72729595949151e-11	2.85880588507746e-09	15.7585715362106
CYFIP2	1.40490977443609	6.4684696969697	9.63624447482302	2.86737084836848e-11	2.98998082058257e-09	15.7093092317589
RUNX3	1.62330827067669	7.41193939393939	9.63252938611743	2.89537707734667e-11	3.00354116401854e-09	15.699748688046
C1QC	2.41040977443609	8.38854545454545	9.62680731637443	2.93905939117957e-11	3.03313959127867e-09	15.6850196058177
FYB1	2.54855263157895	6.41615151515152	9.61936455226353	2.99688428427718e-11	3.05630997686112e-09	15.6658545991474
ST8SIA4	2.38477443609023	5.27809090909091	9.61846249410858	3.00397096008184e-11	3.05630997686112e-09	15.6635312970638
PPP1R18	1.26590977443609	8.619	9.6164562943236	3.01979319269674e-11	3.05630997686112e-09	15.6583638156673
PTPRO	1.43974812030075	5.30469696969697	9.61367375830464	3.04187882655553e-11	3.05630997686112e-09	15.6511957685645
GALNT2	0.906537593984963	7.53269696969697	9.61137992129922	3.06020928519459e-11	3.05630997686112e-09	15.6452858535551
PARP9	1.60985902255639	8.60557575757576	9.61080721778616	3.06480339580667e-11	3.05630997686112e-09	15.6438102094498
CXCL1	5.00989473684211	7.48451515151515	9.60713527105814	3.09442647118995e-11	3.05630997686112e-09	15.6343478997725
COL4A1	2.4081560150376	7.94487878787879	9.60658638948599	3.09887952123273e-11	3.05630997686112e-09	15.6329333176714
IL4R	1.18747744360902	9.37951515151515	9.60648336285579	3.09971609901496e-11	3.05630997686112e-09	15.6326677919925
SP110	1.75175939849624	8.47669696969697	9.60470824248394	3.11416630178147e-11	3.05630997686112e-09	15.6280926295547
SYT8	-0.930395	7.57818181818182	-9.59825	3.16731166397213e-11	3.08209132375432e-09	15.6114464529954
FCER1G	2.38249812030075	8.19565151515152	9.59778008393849	3.17122427797508e-11	3.08209132375432e-09	15.6102319920185
NAPSB	2.12443609022556	7.00119696969697	9.59428847306965	3.20038262330986e-11	3.09540388895105e-09	15.6012282058898
CXCL10	5.38457142857143	9.49236363636364	9.57645334981201	3.35364199785024e-11	3.22804165571922e-09	15.5552108885232
KMT5B	-0.46541	8.29360606060606	-9.57248	3.38881617741724e-11	3.24629132478806e-09	15.5449461477748
HLA-J	1.41478947368421	10.0974242424242	9.5693953559493	3.4163391403526e-11	3.25707266328568e-09	15.5369881696112
CCR5	1.70372180451128	7.82821212121212	9.55767602517812	3.52309384657331e-11	3.34293184370825e-09	15.5067154947923
GBP5	3.81102819548872	6.70887878787879	9.54300080783688	3.66158363872318e-11	3.44858681137364e-09	15.4687808522463
NCKAP1L	1.55471804511278	7.06378787878788	9.54224209368328	3.66889261686521e-11	3.44858681137364e-09	15.4668188163436
ANKRD33B	-1.46224	8.04118181818182	-9.52781	3.81083059185645e-11	3.56526351773635e-09	15.429471622867
PREX1	1.40608458646617	7.56225757575758	9.51541667333353	3.9370972713258e-11	3.66626160321924e-09	15.3973976519863
ST6GAL2	-1.88809	4.94922727272727	-9.5134	3.95807084192995e-11	3.66872853362405e-09	15.3921696841128
SLC12A7	1.14389097744361	9.35018181818182	9.51103500286171	3.9827675129451e-11	3.67460775929372e-09	15.386049037054
LRG1	2.4073045112782	7.75233333333333	9.48711367016636	4.24179143525849e-11	3.8940729672711e-09	15.3240460537983
RFX5	0.880550751879702	7.88790909090909	9.48552967813132	4.2595373849077e-11	3.8940729672711e-09	15.3199376611005
MX1	2.07935714285714	10.2431515151515	9.4824898518529	4.29380565197841e-11	3.90755831628453e-09	15.312052318392
PCDH17	1.89520676691729	6.00660606060606	9.47574120838656	4.37089129446722e-11	3.9597110681687e-09	15.2945417539106
MMP10	4.35933082706767	5.58593939393939	9.47253261497579	4.40803417769137e-11	3.9753717239441e-09	15.2862143029043
CD3D	1.5208045112782	8.00024242424242	9.46822192473381	4.45844179379751e-11	4.00280103827892e-09	15.2750243032688
NUCB2	-1.08506	9.75159090909091	-9.45393	4.62978810830341e-11	4.13807980876529e-09	15.237910144775
SIRPA	0.883466165413537	7.29290909090909	9.44643630522904	4.72232550390935e-11	4.20203017394529e-09	15.2184328404617
RSAD2	4.07344360902256	7.5989696969697	9.44021029279544	4.80062441044942e-11	4.25280094343397e-09	15.2022479317651
SNX10	2.74651127819549	7.64081818181818	9.43603562879223	4.85386489446307e-11	4.26975700895326e-09	15.1913926715635
SMIM3	1.28393233082707	8.42590909090909	9.43536936148145	4.86241745188224e-11	4.26975700895326e-09	15.1896599757486
RHOH	1.60624248120301	5.82551515151515	9.42330625012048	5.01994896469831e-11	4.38883835031549e-09	15.1582781642643
LAIR1	0.95872932330827	6.51307575757576	9.42048410239561	5.05754775260519e-11	4.40248537195254e-09	15.1509335717098
HCP5	1.89118796992481	7.54584848484848	9.41266354783584	5.16324510249377e-11	4.47503593926527e-09	15.1305750385115
CD72	1.1668045112782	5.19506060606061	9.41049249839707	5.19298466835928e-11	4.48141146746643e-09	15.1249218669095
PCED1B	0.974383458646617	6.36984848484849	9.40663082632782	5.24631471565987e-11	4.50800287219855e-09	15.114864915251
BCL2A1	4.00915789473685	6.53269696969697	9.40473339872881	5.27272243695287e-11	4.51133230385613e-09	15.1099227009029
IFI35	2.54982330827068	8.26384848484848	9.39688549268001	5.38339296944952e-11	4.5864217294191e-09	15.0894761163296
ADGRE5	2.08442481203008	7.66009090909091	9.3898323620463	5.48487376427691e-11	4.65307871333e-09	15.0710930501446
WIPF1	1.49498872180451	5.74560606060606	9.38660168096576	5.53200558664573e-11	4.65878230194176e-09	15.0626704397397
CD163	2.82822180451128	7.87627272727273	9.38618353673299	5.53813589661924e-11	4.65878230194176e-09	15.0615802048057
CD52	1.7108552631579	8.34571212121212	9.38220980744124	5.59674023737829e-11	4.68838227165484e-09	15.0512182419468
APOL3	2.27051503759398	7.69509090909091	9.37909314288267	5.64314637284626e-11	4.70755973044812e-09	15.0430896719772
TNFSF13B	2.73712030075188	7.98293939393939	9.37262005681645	5.74078491797888e-11	4.76913920509772e-09	15.0262029996983
SEPTIN9	0.664156015037594	7.255	9.37011148159294	5.77908478760565e-11	4.78111803853937e-09	15.0197
MYO1G	1.52132142857143	6.37840909090909	9.36758727195715	5.81788608866088e-11	4.79341141485924e-09	15.0130697770193
BTN3A3	1.79830827067669	7.37018181818182	9.36538628425718	5.85193544838017e-11	4.80170490213194e-09	15.0073251423961
ITGA4	1.73539285714286	5.22122727272727	9.34690496669644	6.14597139242233e-11	5.02238747949745e-09	14.9590624447295
PRDX6	-0.933694	12.1185454545455	-9.32139	6.57674742109978e-11	5.35256341942434e-09	14.8923671316378
UCP2	1.6492462406015	7.8759696969697	9.31381921237761	6.71049438829349e-11	5.43930397360421e-09	14.8725453658753
KAT6B	-0.635462	7.32351515151515	-9.30198	6.92508575800325e-11	5.57786718183979e-09	14.8415522498298
BNIP3L	-0.88647	10.8701060606061	-9.30133	6.93716062273667e-11	5.57786718183979e-09	14.8398369211759
NLRC5	2.03738721804511	7.8530303030303	9.29548521379718	7.04578176672364e-11	5.64254387006296e-09	14.8245391850016
PLEKHO1	1.83682706766917	7.37557575757576	9.27194021354931	7.50153433599395e-11	5.98359438011692e-09	14.7628215474833
ITGAL	1.61750563909774	6.6685303030303	9.24216854769979	8.12109534133493e-11	6.44219845253855e-09	14.6846746877948
P2RY6	2.06042481203008	7.36590909090909	9.24125853332598	8.14083316763525e-11	6.44219845253855e-09	14.6822841258334
CD1D	1.99323684210526	4.44987878787879	9.23771623466653	8.21813041572314e-11	6.4777633485509e-09	14.6729776189203
DHX58	0.700981203007519	6.64433333333333	9.23465388264269	8.28555678749687e-11	6.5052993114696e-09	14.6649306844873
HLA-G	1.45432706766917	10.773303030303	9.22725866602876	8.45071574876373e-11	6.60905390648432e-09	14.6454930646537
VRK2	0.654669172932334	8.62721212121212	9.22273728190238	8.55334026308853e-11	6.66328503530332e-09	14.6336053970171
CAB39L	-1.17323	8.19263636363636	-9.20665	8.92879252899458e-11	6.92881221794575e-09	14.5912964409077
CLEC4A	1.76321428571429	6.5495303030303	9.18878619237856	9.36562291966033e-11	7.2397349990162e-09	14.5442526382814
CCR7	2.9416954887218	6.23893939393939	9.17568181160793	9.69978102417109e-11	7.44272586114508e-09	14.5097228081584
PDPN	1.37057142857143	6.26345454545455	9.17557440091934	9.70256955076602e-11	7.44272586114508e-09	14.5094396870532
EVI2A	1.9897030075188	7.60448484848485	9.17374084071742	9.75029733518454e-11	7.45079018884465e-09	14.5046064123864
MTHFD2	1.18904699248121	7.32857575757576	9.15895585125674	1.01439931683661e-10	7.72216301231399e-09	14.4656165410124
LCP2	1.47326879699248	5.49257575757576	9.15739785500277	1.01864112996445e-10	7.72508108447662e-09	14.4615061940736
PSME2	1.3518984962406	11.7388484848485	9.14131604217131	1.06349520132838e-10	8.00652736354757e-09	14.4190596289641
CXCL6	4.44681954887218	5.19742424242424	9.14122625250202	1.06375120059121e-10	8.00652736354757e-09	14.4188225390968
MYO1B	1.76969172932331	7.86451515151515	9.13248091269367	1.08898806539257e-10	8.16577904764969e-09	14.3957252468365
EVA1C	1.49415413533835	7.96251515151515	9.11891589164991	1.12934519531867e-10	8.43679856547576e-09	14.3598783543015
VSIR	0.956721804511279	7.81030303030303	9.11271687015768	1.14829153893641e-10	8.54644791860440e-09	14.3434885992845
HENMT1	0.886180451127823	6.83606060606061	9.10708486846327	1.16578532756345e-10	8.64451409005475e-09	14.3285935259189
SPINT1	-0.869741	9.12954545454545	-9.10235	1.18070129528833e-10	8.72281204168545e-09	14.3160686506078
NCF2	2.16299248120301	6.51721212121212	9.09884486068894	1.19187008810547e-10	8.77295258601457e-09	14.3067933270867
CAST	-0.834662	11.9828484848485	-9.09259	1.21206319253131e-10	8.88890739108765e-09	14.2902419030697
SH3RF1	-1.15853	8.0800303030303	-9.08945	1.22234719127476e-10	8.93161062646423e-09	14.2819181226583
ETS2	0.878947368421054	8.68493939393939	9.08675	1.23125004046852e-10	8.96394802189827e-09	14.2747685386735
NHLH2	-0.98263	5.57936363636364	-9.07343	1.27611854561174e-10	9.25694543539589e-09	14.2395045073942
PTGFRN	0.568853383458649	9.40112121212121	9.06212314483822	1.31553934431371e-10	9.50845242328691e-09	14.2095296397584
STX11	1.25386466165414	5.62236363636364	9.05430165908623	1.34352479628256e-10	9.65223743187093e-09	14.1887897575917
ARHGEF28	-1.00613	7.64560606060606	-9.05387	1.34507479321312e-10	9.65223743187093e-09	14.1876537111211
SCO2	1.34376691729323	9.7580303030303	9.03158658079214	1.42828463922925e-10	1.0212745272146e-08	14.1285107759989
DTX3L	1.30002631578947	9.927	9.02445025556742	1.45602171947012e-10	1.03740252119257e-08	14.1095588682746
GPR18	1.91932706766917	5.61957575757576	9.02054765405878	1.47142138735633e-10	1.04465700695961e-08	14.0991918671239
NFKBIE	1.14684962406015	7.39612121212121	9.01552513390708	1.49148449439715e-10	1.05515940149559e-08	14.0858468815834
KLHL6	1.57277819548872	4.82531818181818	9.01294837319908	1.50188553621855e-10	1.05877641974055e-08	14.0789990436789
RASSF2	1.86051	7.72772727272727	9.00364596252483	1.54005274018281e-10	1.08187354074386e-08	14.0542701607517
NKG7	1.64021804511278	6.75106060606061	9.00108424070948	1.55073565240069e-10	1.08258799362333e-08	14.0474582284727
REN	-1.12505	5.83618181818182	-9.00081	1.55188429234252e-10	1.08258799362333e-08	14.0467285944166
LAP3	2.13548872180451	11.0033333333333	8.99524465346194	1.57537073725759e-10	1.09436978966783e-08	14.0319267766147
IL17RA	0.68663157894737	7.85116666666667	8.99422671122862	1.57970565513213e-10	1.09436978966783e-08	14.0292189071016
TNFAIP1	0.533357142857144	8.27477272727273	8.99042486108966	1.59600349004498e-10	1.10184778876519e-08	14.0191042288248
LILRA2	0.912030075187972	6.11260606060606	8.98901625690059	1.602085272601e-10	1.10224567844483e-08	14.0153562012791
GPR183	2.28490601503759	7.96509090909091	8.98699968020144	1.61083311034019e-10	1.1044688254151e-08	14.0099900140883
IFI44L	3.55820300751879	8.31390909090909	8.98307340398283	1.6280048706403e-10	1.11243295273343e-08	13.9995404883754
ARHGAP4	0.850488721804512	7.19018181818182	8.98102021586689	1.63705864984952e-10	1.11481466764072e-08	13.9940752450275
RELB	1.03198120300752	6.63375757575758	8.97964204052503	1.64316460319291e-10	1.11517961086526e-08	13.9904064576184
MKNK2	-0.744421	11.8121060606061	-8.97509	1.6634970679203e-10	1.12516468908217e-08	13.9782870642341
EMP1	-1.67656	9.62957575757576	-8.97337	1.67124117186867e-10	1.12659661622837e-08	13.9737099821488
ATPAF1	-0.495836	8.00130303030303	-8.96453	1.71164109920988e-10	1.14995860561346e-08	13.9501704148831
RAP1B	0.735586466165417	11.8179090909091	8.95947474588111	1.73521316650268e-10	1.16189641493479e-08	13.9366909379933
MPEG1	2.29724812030075	8.53198484848485	8.95408035514106	1.76071252986246e-10	1.17504085201255e-08	13.9223138177911
CEBPB	1.4348082706767	10.9529696969697	8.95183963371214	1.77141623739463e-10	1.1782498494118e-08	13.916340713054
TSPOAP1-AS1	1.14717669172932	4.85457575757576	8.95061563123963	1.77729111693903e-10	1.1782498494118e-08	13.913077600153
IL3RA	0.999875939849627	7.16724242424242	8.9438417897052	1.81016406528182e-10	1.19238399051811e-08	13.8950153660491
BCKDHB	-0.906835	7.36654545454545	-8.94359	1.81141349684956e-10	1.19238399051811e-08	13.8943353400195
MYH9	0.705428571428572	9.31027272727273	8.94255501368969	1.8164782833426e-10	1.19238399051811e-08	13.8915835289546
HRH1	1.40311654135338	6.92878787878788	8.93812	1.83841436145492e-10	1.20283967093755e-08	13.8797530056714
PSMB10	1.57721052631579	9.06190909090909	8.93241585154577	1.86702180031622e-10	1.21757796300101e-08	13.8645346418482
CHI3L1	3.66535714285714	7.245	8.93019636504463	1.87827548219376e-10	1.22094004639614e-08	13.8586117544487
RANBP9	-1.20308	9.10807575757576	-8.92542	1.90274010993123e-10	1.2328401210658e-08	13.8458572472639
CCN4	1.26122368421053	4.73009090909091	8.91597317164676	1.95204981027892e-10	1.26070933069659e-08	13.8206404336595
FHOD1	0.646530075187972	7.1849696969697	8.90486734827223	2.01169982701682e-10	1.29327275612291e-08	13.7909728182022
HLA-A	1.46296616541354	12.9062575757576	8.90419146653288	2.01538934074396e-10	1.29327275612291e-08	13.7891667690181
PLEK	2.0691992481203	7.54	8.89960831740488	2.04059020265549e-10	1.3052605893727e-08	13.7769183652289
PRXL2C	1.10463533834587	7.74221212121212	8.89375103642235	2.07326434149712e-10	1.32193711404821e-08	13.7612608094204
SH3BGRL2	-1.56362	9.68990909090909	-8.89154	2.08572957902734e-10	1.3226891360887e-08	13.7553523083984
PSMB8-AS1	0.924197368421053	6.30613636363636	8.89120072842947	2.08765679538499e-10	1.3226891360887e-08	13.7544419614236
SERPINA1	1.74913721804511	5.50074242424242	8.88930025250939	2.0984480408852e-10	1.32533212071176e-08	13.7493600321091
NCF4	1.39157142857143	6.38386363636364	8.88624144405315	2.11593582330278e-10	1.33217456346996e-08	13.7411796826763
HCST	1.08959022556391	7.78130303030303	8.86738992903473	2.22703570529212e-10	1.39772670393898e-08	13.6907366484892
ZNF416	-0.718545	5.97663636363636	-8.86363	2.24988926342938e-10	1.40765727947249e-08	13.6806726859328
CTSS	1.97665413533835	9.03221212121212	8.8618400710047	2.26086096273015e-10	1.4101151817701e-08	13.675877339479
CSTB	-0.866718	13.2990909090909	-8.85838	2.28223020547436e-10	1.41902270011808e-08	13.6666039706627
HSPA2	-1.54244	9.71178787878788	-8.85541	2.30067560009828e-10	1.42470441662429e-08	13.6586689286643
UBASH3A	1.07548872180451	5.08363636363636	8.85462785942921	2.30560027464298e-10	1.42470441662429e-08	13.6565611282107
ARHGAP15	0.850424812030078	5.18157575757576	8.85201673994716	2.32201893729234e-10	1.43043511210861e-08	13.6495661652276
PLCG2	0.771229323308271	7.8070303030303	8.84669979397888	2.35582044923558e-10	1.44680617221305e-08	13.635319744587
EVL	1.02808082706767	8.33668181818182	8.84478251999014	2.36813159842758e-10	1.44991934960607e-08	13.6301816147094
PLAAT4	2.17675187969925	9.12657575757576	8.83689817361815	2.41945023492376e-10	1.47682357175026e-08	13.6090471441584
OASL	2.06972744360902	7.53480303030303	8.82966723000241	2.46751021975057e-10	1.50158121913757e-08	13.5897
ETFDH	-0.901549	8.08578787878788	-8.82543	2.49613543363991e-10	1.51439780354256e-08	13.5782863950996
SHC1	0.481693609022559	8.87469696969697	8.81328402019985	2.58002525887733e-10	1.56056452289979e-08	13.5456989400557
LST1	1.52834398496241	7.36715151515152	8.80405979504344	2.64565708651317e-10	1.59544278702049e-08	13.5209337472951
C4orf3	-0.834812	12.1813636363636	-8.80072	2.66980607443129e-10	1.60263405859945e-08	13.5119756808145
GPR137B	1.37845864661654	8.76248484848485	8.80020414444075	2.67359160667407e-10	1.60263405859945e-08	13.5105787822864
STAT5A	1.04388345864662	7.72033333333333	8.79433117852493	2.71671947566871e-10	1.62102303888403e-08	13.494802238881
PTN	-1.37927	10.508303030303	-8.79383	2.72046221999418e-10	1.62102303888403e-08	13.4934449325516
NYNRIN	-0.914861	7.85266666666667	-8.79067	2.743947572655e-10	1.63016541104231e-08	13.4849703219984
SLC6A14	4.42834210526316	6.32484848484849	8.78795671225445	2.76433152823587e-10	1.63194425465838e-08	13.4776733853238
CYP2J2	-1.03983	8.30512121212121	-8.78642	2.77589978390554e-10	1.63194425465838e-08	13.4735561213141
DRAM1	1.83816541353384	7.50609090909091	8.78613133468283	2.77812130027424e-10	1.63194425465838e-08	13.4727674228507
NCF1C	1.37874436090226	6.96660606060606	8.78594321324268	2.77954643044057e-10	1.63194425465838e-08	13.4722617947846
MS4A6A	1.62103759398496	8.32681818181818	8.78356433100028	2.79763214399299e-10	1.63776003376853e-08	13.4658674940698
MMD	0.764875939849627	6.36504545454545	8.78098770535139	2.81735629304704e-10	1.64449826073163e-08	13.4589408319963
CCL19	2.94077819548872	8.44718181818182	8.77313713584718	2.87832907392635e-10	1.6752042554965e-08	13.4378310194339
PEBP1	-0.821402	11.988	-8.77179	2.88893089321565e-10	1.67650102646581e-08	13.4342061405136
PTPRC	2.12705639097744	7.70454545454545	8.76734942291494	2.92413842180101e-10	1.69202818910052e-08	13.4222629533216
IL27RA	1.04219548872181	5.94709090909091	8.76032807759698	2.980708743244e-10	1.71979163540312e-08	13.4033707078374
ADAR	0.864477443609024	10.8864848484848	8.75859498335132	2.99484260224071e-10	1.72298114193854e-08	13.3987064986997
LHFPL2	1.6372030075188	7.56693939393939	8.75356873468894	3.03621975909634e-10	1.74111537062393e-08	13.3851773256789
FPR3	1.5785507518797	6.4485303030303	8.75266078671856	3.04375595483929e-10	1.74111537062393e-08	13.3827330457462
PXDN	2.31665037593985	7.80624242424242	8.74161920741892	3.1369409308918e-10	1.78930753211923e-08	13.352999456178
ROBO2	-1.1638	5.25921212121212	-8.73545	3.19024964378509e-10	1.81454511699493e-08	13.3363840275272
ATP2C1	0.580163533834588	7.56878787878788	8.73186204031752	3.22169920940051e-10	1.82724192270277e-08	13.3267113524718
SLC38A7	0.628355263157896	6.8654696969697	8.72643342189855	3.26986106955517e-10	1.84739676383201e-08	13.3120799887752
FAM124A	0.794266917293233	5.45490909090909	8.72578195478497	3.2756897815312e-10	1.84739676383201e-08	13.3103238776661
RGS18	2.01584586466165	6.05357575757576	8.72119009966465	3.31707419178884e-10	1.86548152791585e-08	13.297944385213
SLC22A15	-1.02457	7.36933333333333	-8.71962	3.33136247456044e-10	1.86826913454271e-08	13.2937060832922
GPSM3	0.754022556390977	6.90915151515151	8.71765978155862	3.34925267269221e-10	1.8714428011617e-08	13.2884248898636
IFI27	3.12674812030075	10.8983939393939	8.71695481200926	3.35571632594301e-10	1.8714428011617e-08	13.2865237460548
CALHM6	2.70821616541353	6.45604545454545	8.71459701311363	3.37742658111589e-10	1.87831826612559e-08	13.2801648231382
CSF3R	1.56006954887218	6.35674242424242	8.71177505124597	3.40359866142302e-10	1.88763016067452e-08	13.2725531108386
RAC2	1.30523684210527	7.218	8.7070781419163	3.4476179822632e-10	1.90676131554949e-08	13.2598817760779
DOK3	0.946001879699249	5.85543939393939	8.70596125278377	3.45817037181403e-10	1.90732862297765e-08	13.2568682060738
FBXO6	2.06693609022556	8.64730303030303	8.70306682600125	3.48567008266941e-10	1.91488661967258e-08	13.2490577592427
RIPOR2	1.88963533834586	5.90574242424242	8.70250825881828	3.49100252824779e-10	1.91488661967258e-08	13.2475503715872
KRT16	3.1278045112782	11.4	8.69587989123735	3.55491819071861e-10	1.94231962595162e-08	13.2296595004234
TRBC1	1.69653383458647	7.79663636363636	8.69486453690869	3.56481357165156e-10	1.94231962595162e-08	13.2269184145001
MXI1	-1.11526	11.2863333333333	-8.69432	3.57011948629037e-10	1.94231962595162e-08	13.2254517707953
PTPRCAP	1.04002255639098	7.23048484848485	8.69103028342131	3.60243449346763e-10	1.95458918682156e-08	13.2165661191648
CMTR1	0.677631578947372	8.46884848484848	8.68819170370095	3.63054594336964e-10	1.96451784681631e-08	13.2089008605905
IFIT3	3.08481203007519	9.21818181818182	8.66758741779416	3.84139789596656e-10	2.07074397360219e-08	13.1532299291095
CPNE3	-1.07393	10.5656818181818	-8.667	3.84754386983674e-10	2.07074397360219e-08	13.1516533971443
CCDC9B	-1.43383	7.51218181818182	-8.65728	3.95156074010502e-10	2.12102406374377e-08	13.125346605391
MICB	2.33889097744361	7.68615151515151	8.64254989385392	4.11446274925605e-10	2.20255771932768e-08	13.0855065592083
CEBPD	1.48650187969925	8.14274242424242	8.64154771592201	4.12579465428575e-10	2.20273426062547e-08	13.0827941007822
VIPR1	-0.825932	7.27239393939394	-8.63985	4.14511334477282e-10	2.20716261371533e-08	13.0781870062224
DSC1	-1.71367	5.45672727272727	-8.63824	4.16337904782765e-10	2.21100827364874e-08	13.0738507180111
CD38	1.85958646616541	6.75275757575758	8.62766383607058	4.2860886821827e-10	2.27015294989365e-08	13.0452031089734
DOCK2	0.842114661654136	5.46468181818182	8.61954156397134	4.38278432803181e-10	2.31524340452572e-08	13.0232002627852
LYPD1	2.31314661654135	5.77354545454545	8.60956234972849	4.50462973201617e-10	2.36862308973535e-08	12.9961553710214
FCN1	1.69846052631579	4.83384848484848	8.60933106960996	4.50749411712286e-10	2.36862308973535e-08	12.9955284210247
PDZK1IP1	1.99019548872181	10.2682727272727	8.60133252110329	4.60770326691999e-10	2.40726247468251e-08	12.9738418488673
EFHD2	0.859770676691729	8.52040909090909	8.60070487288158	4.61566190496533e-10	2.40726247468251e-08	12.9721397483195
SLC2A3	2.05793233082707	6.35227272727273	8.59999137730147	4.62472606998907e-10	2.40726247468251e-08	12.9702047791266
RHBDF2	1.00272180451128	7.89081818181818	8.59964604028216	4.62911968809133e-10	2.40726247468251e-08	12.9692682164539
CLU	2.43605263157895	9.35992424242424	8.59508241819523	4.68758142695397e-10	2.43134890541569e-08	12.9568901134694
ARHGAP5-AS1	-1.00974	7.75936363636364	-8.59095	4.74121212662092e-10	2.45281157589347e-08	12.9456698128673
LOX	1.52264285714286	4.4809696969697	8.56446026532937	5.09977176476476e-10	2.62202943238454e-08	12.8737629459819
ZNFX1	1.33766165413534	8.05454545454545	8.56381453520999	5.10884956646678e-10	2.62202943238454e-08	12.8720087420344
GMFB	0.55517857142857	9.1160303030303	8.56330100338364	5.11608062285671e-10	2.62202943238454e-08	12.8706136324702
SLC25A28	1.05441729323308	8.47919696969697	8.56224583874418	5.13097109373781e-10	2.62202943238454e-08	12.8677469651372
CASP1	1.3066015037594	9.411	8.56204663382972	5.13378721090224e-10	2.62202943238454e-08	12.8672057499145
MVP	1.0304022556391	8.54566666666667	8.54979980311448	5.30997018992341e-10	2.70511229446455e-08	12.8339228279743
HAPLN3	1.44451127819549	7.70845454545455	8.54504504281907	5.38001754898062e-10	2.73384089716094e-08	12.8209957390928
IL21R	1.46306766917293	5.32748484848485	8.54158	5.43163968703279e-10	2.75308501706541e-08	12.8115761861242
RARRES1	3.24593609022557	6.55348484848485	8.54041	5.44921791281622e-10	2.75501999577004e-08	12.8083890733807
TNFSF10	1.40377067669173	11.549696969697	8.53730050710026	5.49612738863642e-10	2.77173719012317e-08	12.799933936812
MAP4K3-DT	-0.929885	5.75442424242424	-8.53276	5.56536007796099e-10	2.79959985228284e-08	12.7875860324313
KRT24	4.66551	8.35272727272727	8.53159844991852	5.58324079223728e-10	2.80155548625019e-08	12.7844218824458
TRG-AS1	1.44838721804511	6.17115151515152	8.52394090943844	5.70244170754563e-10	2.85421463566928e-08	12.7635835186435
BARX2	-1.14708	9.00215151515152	-8.52247	5.72569127740355e-10	2.85818563309935e-08	12.759569868051
SSBP4	0.81962406015038	7.58466666666667	8.52108737964351	5.74751984770648e-10	2.85818563309935e-08	12.7558163259992
MICAL2	0.818823308270678	5.78248484848485	8.52072922944563	5.75320318734848e-10	2.85818563309935e-08	12.7548413820615
CCL2	1.61496240601504	5.6735303030303	8.51772794157795	5.8010544582531e-10	2.8748245373437e-08	12.7466707363317
HMGCS1	-1.59668	9.52151515151515	-8.51575	5.83278016104634e-10	2.88340966924219e-08	12.741290592673
ALG9	-0.684391	7.34375757575758	-8.51375	5.86507796320911e-10	2.89223462811354e-08	12.7358433876936
SOCS3	1.03718796992481	5.77254545454545	8.51163525497632	5.8994415911718e-10	2.90203243481206e-08	12.7300805862149
TNFAIP6	3.57257518796993	7.55084848484849	8.50622107241845	5.98829460158515e-10	2.9385207406455e-08	12.7153339951737
MLKL	1.07613533834586	8.44712121212121	8.5043122326078	6.01994416217797e-10	2.94021602549928e-08	12.7101340017095
PLSCR1	1.49869172932331	10.1405454545455	8.50424147181205	6.02112067556418e-10	2.94021602549928e-08	12.7099412287242
TAX1BP1	-0.606203	11.4774545454545	-8.49829	6.12094951189816e-10	2.98169173181784e-08	12.6937197816924
CD274	1.78562593984963	6.66159090909091	8.49379573797399	6.19738692245652e-10	3.01159911588597e-08	12.681477001071
DHRS11	-1.06091	7.33918181818182	-8.48644	6.32466766167842e-10	3.06600898921219e-08	12.6614217910417
SLK	-0.614118	10.6978333333333	-8.4854	6.34287942845352e-10	3.0674103632142e-08	12.6585852554277
USB1	0.781428571428572	6.91851515151515	8.48392426725042	6.36878209854442e-10	3.07251533481826e-08	12.6545648285483
CTSL	1.59569172932331	9.37969696969697	8.48001942861599	6.43790323885783e-10	3.09839569098973e-08	12.6439158050858
MARCKSL1	1.89474812030075	8.87972727272727	8.47705407846278	6.49090304604027e-10	3.11641174783626e-08	12.635827596771
HLA-E	1.05541353383459	11.0869090909091	8.47151843989066	6.59103124759218e-10	3.15691475138859e-08	12.6207257450806
NAGK	-0.824109	11.3482727272727	-8.46333	6.74209978896153e-10	3.22156515214317e-08	12.5983692901617
AR	-0.927733	6.71986363636364	-8.46101	6.78552700632208e-10	3.22868325028841e-08	12.5920351407147
SLC4A7	0.554266917293234	5.16259090909091	8.46080752019884	6.78924952985076e-10	3.22868325028841e-08	12.5914940723479
P2RY8	1.49077443609023	6.02781818181818	8.45936225086363	6.81645593093688e-10	3.23393990979354e-08	12.5875486036943
CTSH	1.0777030075188	9.56257575757576	8.45678219829631	6.86529973943311e-10	3.24941290976809e-08	12.5805046088464
SERPING1	2.61643984962406	9.19963636363636	8.45052764391611	6.9851882270304e-10	3.29835975220226e-08	12.5634250735834
PTPN6	0.728127819548871	8.07806060606061	8.44694925133817	7.05473413324366e-10	3.32336075486286e-08	12.553651196553
CMTM4	-0.936094	7.80260606060606	-8.44107	7.17046108683844e-10	3.36994839013128e-08	12.5375985803272
PLEKHO2	1.07622932330827	8.25042424242424	8.43990280236217	7.19374561078395e-10	3.3729737909486e-08	12.5344000633886
KLF10	1.15878947368421	10.3168181818182	8.43389209329955	7.31452241269739e-10	3.42159002861249e-08	12.5179736334262
RUNX1-IT1	1.15462406015038	5.86378787878788	8.43201459708049	7.35266883435525e-10	3.43141684691437e-08	12.5128417601893
UBQLN2	0.515687969924812	10.852303030303	8.43000271347005	7.39377011316725e-10	3.43563318659342e-08	12.5073420625335
NNMT	2.40833082706767	7.56124242424242	8.42989273094765	7.39602369223198e-10	3.43563318659342e-08	12.5070413988517
TAP2	1.19008458646617	7.18662121212121	8.41913237584706	7.6199160147814e-10	3.52620550385559e-08	12.477617981346
MARC1	-0.910083	7.33727272727273	-8.41883	7.62622737710139e-10	3.52620550385559e-08	12.4768011330878
CYP24A1	1.72084586466166	3.98042424242424	8.41501982252597	7.70729482848918e-10	3.55009560939603e-08	12.4663686335652
RTP4	2.00634962406015	7.58975757575758	8.41473617137081	7.71335892356663e-10	3.55009560939603e-08	12.4655926644278
SOAT1	1.71088345864662	7.07230303030303	8.41311703104753	7.74806698659816e-10	3.55789103529087e-08	12.4611630751667
HLA-DPA1	1.81185338345865	10.5714545454545	8.41177361135537	7.77698510159465e-10	3.56299814002349e-08	12.4574875417508
DENND3	0.781218045112782	5.86613636363636	8.41027158373182	7.80944724648006e-10	3.56568134622004e-08	12.4533777946242
RCSD1	1.06721428571429	6.18175757575758	8.40985563350662	7.81846117072373e-10	3.56568134622004e-08	12.4522396491874
ABLIM1	-1.0127	11.6455	-8.40518	7.9205002449867e-10	3.5984702351032e-08	12.4394463365819
PARP1	0.481672932330829	8.9660303030303	8.40491662898098	7.92630424894116e-10	3.5984702351032e-08	12.4387236095969
IRF9	1.46576691729323	9.31978787878788	8.40352	7.95698513547805e-10	3.60422623071054e-08	12.4349119260456
FAM161A	-0.679741	5.66515151515152	-8.40121	8.00818369372323e-10	3.61922902329645e-08	12.4285837891589
TRIM22	1.94192481203008	10.8016363636364	8.3959660216883	8.12560753066489e-10	3.64783117688022e-08	12.4142216098102
CD93	1.79373496240602	8.78513636363636	8.39529887940436	8.14066516155413e-10	3.64783117688022e-08	12.4123949248293
IRF1	2.31074436090226	8.6755	8.39405909128912	8.16872294404592e-10	3.64783117688022e-08	12.4090001442098
GPR84	2.15706015037594	5.07248484848485	8.39394379483097	8.17133721929119e-10	3.64783117688022e-08	12.4086844302755
IFI44	2.37295864661654	7.62439393939394	8.39389196743772	8.1725126500113e-10	3.64783117688022e-08	12.4085425118384
ARID5A	0.968199248120304	6.65290909090909	8.39352716354948	8.18079116137665e-10	3.64783117688022e-08	12.407543563395
LPIN1	-1.39927	10.1902121212121	-8.38905	8.28320201208223e-10	3.68528861075329e-08	12.3952687641538
VAV1	1.18614285714286	5.85521212121212	8.38331757830437	8.41596632802239e-10	3.73605458654848e-08	12.3795796922619
PSME1	0.788191729323309	11.7571212121212	8.37800805336953	8.54097317905481e-10	3.7831598234039e-08	12.3650318143027
AKAP1	-0.528919	8.11263636363636	-8.37434	8.62852107672229e-10	3.81350155578492e-08	12.3549694383186
TLR7	1.2320977443609	6.44118181818182	8.37333901825399	8.65245860987356e-10	3.81565801383873e-08	12.352235923163
PARP14	1.38307518796993	6.2634696969697	8.36699580623076	8.80629229709107e-10	3.87496215560572e-08	12.3348
DYNC1LI1	0.432266917293235	8.39733333333333	8.36547969611157	8.84347018565719e-10	3.88278764445269e-08	12.3306905921423
SMARCA5	0.468379699248121	8.7149696969697	8.34484692076134	9.36557028886218e-10	4.10302150444879e-08	12.2740915948508
SAMD3	0.770167293233084	4.77410606060606	8.3424350054014	9.42861267856134e-10	4.12162127592744e-08	12.2674718447062
BID	1.28741729323308	7.25654545454545	8.33993084493256	9.49452237101862e-10	4.14139068388156e-08	12.2605981482122
SYT15	-0.789727	7.56422727272727	-8.32913	9.78420027833232e-10	4.25846682114112e-08	12.2309425533286
STN1	-0.9494	8.33230303030303	-8.32793	9.81702259297317e-10	4.26338505623529e-08	12.2276378897212
ISG20	2.35963533834587	8.54763636363636	8.32715690117756	9.83808948594328e-10	4.26338505623529e-08	12.2255226158919
MCCC1	-0.594459	7.36762121212121	-8.31813	1.00883699116544e-09	4.35470857589051e-08	12.2007333153705
TXNL4A	-0.848203	7.58078787878788	-8.31799	1.00923269527656e-09	4.35470857589051e-08	12.2003463410925
CYSLTR1	-0.935462	7.75024242424242	-8.31373	1.02129466938973e-09	4.39727754319394e-08	12.1886226658172
SPOCK2	0.766731203007521	7.73972727272727	8.31260480435733	1.02449046248655e-09	4.40157157713375e-08	12.1855396917596
GIMAP2	1.73478947368421	7.57718181818182	8.31146471341165	1.02774897297234e-09	4.40611610018827e-08	12.1824060952531
C1R	2.26916917293233	10.4171515151515	8.30709398773719	1.04033885231559e-09	4.44895424860769e-08	12.1703914388377
BATF2	2.54835714285714	6.58112121212121	8.30645743187883	1.04218547654813e-09	4.44895424860769e-08	12.1686414165502
CCL5	1.50705263157895	8.74130303030303	8.30242770908489	1.05395305229505e-09	4.48961575744663e-08	12.1575617138538
NMI	1.25755263157895	10.2544545454545	8.30085403480532	1.05858505044932e-09	4.49977309873585e-08	12.1532343556412
CIPC	-0.785466	8.76066666666667	-8.29587	1.07339090483565e-09	4.55304222578698e-08	12.1395281078958
APOBR	0.807879699248122	6.131	8.28878210928805	1.09481260994823e-09	4.63408948494153e-08	12.1200282074091
WNK4	-2.31681	7.16284848484849	-8.28623	1.10263719990559e-09	4.65736273825101e-08	12.1130005305183
GCAT	-0.815539	7.84230303030303	-8.27467	1.13875989751332e-09	4.79981303328718e-08	12.0811900126733
CD69	2.58834210526316	6.25524242424242	8.27201590355532	1.14722713689462e-09	4.8253433839847e-08	12.0738795263844
CXCL8	4.40266353383459	6.39795454545455	8.26795005491136	1.16031734369964e-09	4.87017055308395e-08	12.0626831013524
ADAMTS1	1.81121428571429	6.94189393939394	8.26297832001845	1.17653046848491e-09	4.92789048316662e-08	12.0489892897751
RPRML	-0.994068	5.67848484848485	-8.25721	1.19562097906819e-09	4.98942111976027e-08	12.0331049601826
FLNA	0.851045112781957	8.68857575757576	8.2570377538264	1.19620505343636e-09	4.98942111976027e-08	12.0326229848987
C5AR1	2.38850751879699	5.66572727272727	8.25276953028658	1.21054699883529e-09	5.02794249548134e-08	12.0208613035705
ARHGAP45	0.713449248120301	6.48133333333333	8.25248062274501	1.21152406373784e-09	5.02794249548134e-08	12.0200650974797
GLIS3	1.64390789473684	5.01825757575758	8.25205218357396	1.21297448944483e-09	5.02794249548134e-08	12.0188843343904
MICAL1	0.909281954887217	8.00354545454545	8.24936837154662	1.22210039907207e-09	5.05530415078964e-08	12.0114873283045
VSIG10	-1.23078	7.29227272727273	-8.24838	1.2254957591151e-09	5.05889702953471e-08	12.0087493023324
FUOM	0.79636090225564	7.22306060606061	8.24688738817128	1.23059863590513e-09	5.06950931881824e-08	12.0046485587227
LAMC2	1.40368045112782	6.00560606060606	8.24239570002201	1.24613723000494e-09	5.12298018109421e-08	11.9922653985074
CTTNBP2	-2.19553	7.59266666666667	-8.23841	1.26010611581739e-09	5.16979191491394e-08	11.9812642168162
BAK1	0.920477443609025	8.27824242424242	8.23633038761384	1.26743636095099e-09	5.18107451355171e-08	11.9755399565051
SUSD1	0.945800751879702	6.76509090909091	8.23594423675552	1.26880483226836e-09	5.18107451355171e-08	11.974474970146
STOX2	-0.887496	7.85969696969697	-8.23495	1.27232418252807e-09	5.18107451355171e-08	11.971741367916
C11orf21	0.579868421052633	5.89463636363636	8.23470477957279	1.2732074624981e-09	5.18107451355171e-08	11.9710564799529
DOK2	0.892823308270677	6.47087878787879	8.23085190187569	1.28699244574083e-09	5.22654680652682e-08	11.9604288257889
SLC28A3	1.75953195488722	6.47475757575758	8.22489385333851	1.30860845000097e-09	5.30357282944725e-08	11.9439907380382
CASTOR1	-1.27059	7.38212121212121	-8.21546	1.34358974068076e-09	5.43434549457968e-08	11.9179553947943
CD96	0.966191729323309	4.69513636363636	8.21064196202302	1.36182289517164e-09	5.49541709758208e-08	11.9046524653974
MNDA	2.43003759398496	8.3990303030303	8.21002415604693	1.36417876105004e-09	5.49541709758208e-08	11.9029466244327
ARHGAP5	-0.912015	8.02424242424242	-8.20614	1.3790712687131e-09	5.54425419094478e-08	11.8922308889016
CD86	1.57892105263158	6.55042424242424	8.19923548834246	1.4059926598069e-09	5.6411581246481e-08	11.8731501921789
MINPP1	0.929372180451129	7.14112121212121	8.19599023683425	1.41882322885648e-09	5.68125197298713e-08	11.8641845784588
TMEM120A	-0.486711	8.95372727272727	-8.19107	1.43848822090215e-09	5.74849753905826e-08	11.8505993599643
CEP19	1.36657142857143	6.31175757575758	8.18541998932955	1.46144443082254e-09	5.82860138436217e-08	11.8349733570997
TMSB4X	0.559665413533837	13.941696969697	8.18101502290971	1.47958771592564e-09	5.88922975358794e-08	11.8227960564657
RAB29	1.47511278195489	6.63512121212121	8.17907069101772	1.4876686696915e-09	5.90363299615091e-08	11.8174202979188
MUC15	-0.930885	9.5815	-8.17873	1.48910377256691e-09	5.90363299615091e-08	11.8164686655667
PDCD6IP	-0.375711	9.90481818181818	-8.17318	1.51241885026293e-09	5.98169641600067e-08	11.8011353040424
ZC3H12A	1.87627443609023	7.28536363636364	8.17262744774909	1.51476953344605e-09	5.98169641600067e-08	11.7996024887836
CPVL	1.61262406015038	8.05009090909091	8.17110624542973	1.5212406613328e-09	5.99542505522519e-08	11.7953950959717
LITAF	1.18333458646617	9.49275757575758	8.16857392181074	1.53207537093108e-09	6.02626345803756e-08	11.7883904837523
ZHX1	-0.615731	10.5393333333333	-8.16148	1.56282950411916e-09	6.12425003259761e-08	11.768774510368
CGAS	1.11244736842105	4.845	8.16142102759593	1.56310462347404e-09	6.12425003259761e-08	11.768600777236
C12orf75	1.91677819548872	8.79075757575758	8.1594279744311	1.57186361275603e-09	6.14653933417745e-08	11.7630855442734
MIR210HG	-1.27989	7.32640909090909	-8.15364	1.59757417600713e-09	6.23489913798027e-08	11.7470721696263
GRK3	0.807864661654136	6.48015151515152	8.15252592055628	1.60258342165651e-09	6.24228067801265e-08	11.7439822502373
SAMD5	-1.47571	6.67915151515152	-8.15102	1.60938189761715e-09	6.2565893149889e-08	11.7398040629702
ACER1	-1.66808	6.65412121212121	-8.14697	1.62774844719782e-09	6.31572706615262e-08	11.7286040103299
STAT3	0.923404135338348	9.97037878787879	8.14066866739458	1.65678818183625e-09	6.41596831499876e-08	11.711150587512
SELPLG	0.824736842105264	7.21465151515152	8.13931222840336	1.66310656370053e-09	6.4280031876155e-08	11.7073936423286
CCL8	4.49043984962406	7.21866666666667	8.13446820268647	1.68587069600091e-09	6.50343298740545e-08	11.6939752651192
CAP1	0.443746240601502	12.3080454545455	8.1328606033286	1.69349519101117e-09	6.52028215754513e-08	11.6895214447585
ALDH6A1	-0.865805	7.54863636363636	-8.13113	1.70172857044564e-09	6.53333481407114e-08	11.6847343994432
CST7	1.56555263157895	7.24012121212121	8.13078067630399	1.70341180407828e-09	6.53333481407114e-08	11.6837585857357
STK17A	0.976898496240603	6.27875757575758	8.12523833219693	1.7301252359635e-09	6.62310465568362e-08	11.6683998404954
CD177	2.68459022556391	7.4109696969697	8.12112	1.75023784843972e-09	6.68731144343735e-08	11.6569918203353
C2	0.884099624060152	5.35565151515152	8.11760669942462	1.7676063133908e-09	6.74080876198042e-08	11.6472452496742
SERPINH1	1.53477067669173	8.03627272727273	8.11115907963225	1.79991419631394e-09	6.85096618334629e-08	11.6293672100671
HLA-DPB1	1.17363345864662	8.84137878787879	8.10211507183625	1.84624503890201e-09	7.01397949219302e-08	11.6042814164208
C8orf48	-1.50827	5.8069696969697	-8.09898	1.8626063629121e-09	7.06273522573165e-08	11.5955726874978
PHACTR2	-0.933602	10.3472424242424	-8.09671	1.87452497644447e-09	7.0944923541389e-08	11.5892767105042
KIAA1191	-0.548045	10.5639696969697	-8.09251	1.89675358720804e-09	7.16226670000656e-08	11.5776406863293
CSF1R	1.15633458646617	8.00230303030303	8.09198345386462	1.89958724224738e-09	7.16226670000656e-08	11.5761671566018
C1orf54	1.11824436090226	8.93809090909091	8.08788177676965	1.92162470159417e-09	7.2317383741761e-08	11.564781885314
BPHL	-0.620113	7.72660606060606	-8.08371	1.94428920322117e-09	7.30330471626474e-08	11.5532080004807
GSTO1	0.785385338345865	10.9832727272727	8.07985895307803	1.96548284012751e-09	7.36908837868779e-08	11.5425
ENG	0.762078947368424	6.93372727272727	8.07904295441506	1.97000018271382e-09	7.37221937534829e-08	11.5402405600674
RFLNB	1.28325751879699	7.74433333333333	8.07741628155858	1.97903685936887e-09	7.39221958235524e-08	11.5357230187667
GNS	1.27888721804511	7.14624242424242	8.07200754862518	2.00938771512052e-09	7.49161106972585e-08	11.520699783753
ZBTB7C	-0.864827	7.19328787878788	-8.07021	2.01960217466734e-09	7.51569798122952e-08	11.5156947457131
STAT4	1.75145864661654	6.25972727272727	8.0689730146141	2.02662231323992e-09	7.52783030303829e-08	11.5122695601682
PRF1	0.901652255639098	7.46654545454545	8.06338216037438	2.05876936945189e-09	7.63307806403635e-08	11.4967347468521
ITK	1.70578947368421	6.10787878787879	8.0594953651209	2.08142272730336e-09	7.70280303573762e-08	11.4859326462889
IGFL1	-3.57132	9.47778787878788	-8.05718	2.09501843015665e-09	7.73881254431114e-08	11.4795059161449
SGK1	1.04759022556391	12.0134848484848	8.05623023794963	2.10064826071154e-09	7.74531838447618e-08	11.4768568756601
MMP12	4.1496992481203	5.93163636363636	8.05536120521161	2.10579555067154e-09	7.7500243970579e-08	11.4744410912642
KBTBD8	1.28385338345865	5.94645454545455	8.05064943482539	2.13392709866782e-09	7.83914760411532e-08	11.4613414845111
CARD16	0.929046992481204	5.82527272727273	8.04985603338873	2.13870147324129e-09	7.84229710545127e-08	11.459135418536
SLC51A	2.13847368421053	5.57675757575758	8.04739046960511	2.15360756099028e-09	7.88251864325163e-08	11.4522793973541
SUSD4	-1.15595	8.45754545454546	-8.04436	2.17209655978746e-09	7.93568343494613e-08	11.4438410344794
CYP4F3	-1.69972	8.03969696969697	-8.04364	2.17647963639435e-09	7.93721289622065e-08	11.4418511313017
PLLP	-1.26552	8.09684848484848	-8.0363	2.22199839654496e-09	8.07401750759195e-08	11.4214194011283
SLC35D1	0.68268045112782	7.16972727272727	8.03611209573936	2.22314928839256e-09	8.07401750759195e-08	11.4209082472436
ST5	1.07815789473684	8.97924242424242	8.03520022337704	2.22887045643898e-09	8.07401750759195e-08	11.4183711831221
GIMAP4	1.75348120300752	7.16084848484848	8.03500071024164	2.23012421042822e-09	8.07401750759195e-08	11.4178160729098
FBXO42	-0.514526	7.73874242424242	-8.02802	2.27443575692768e-09	8.21958091867312e-08	11.3983945190737
CAMK4	1.31734962406015	4.36745454545455	8.02029642721385	2.32452498937711e-09	8.37827180379657e-08	11.3768909512367
BATF3	1.24142857142857	6.81366666666667	8.01996230806291	2.32671650912087e-09	8.37827180379657e-08	11.3759607284572
MACC1	-0.710218	6.79798484848485	-8.01742	2.34343872633445e-09	8.42102845017745e-08	11.3688914438829
CTNS	0.692669172932331	6.25233333333333	8.01688456654522	2.34700258488538e-09	8.42102845017745e-08	11.3673913495552
TSPYL4	-0.738049	9.52715151515152	-8.0101	2.39232557372115e-09	8.56829164784816e-08	11.3485102051749
KLK6	3.24490225563909	8.62115151515152	8.00605814047294	2.41979901690227e-09	8.65121359239292e-08	11.3372383193562
SLC43A3	0.927319548872183	7.60730303030303	8.00166328374817	2.44999987105185e-09	8.74357351485368e-08	11.3249940973869
TRIOBP	-0.578654	8.54437878787879	-7.99773	2.47733922847129e-09	8.825410799506e-08	11.3140394225799
CD247	1.24752631578948	6.88172727272727	7.99305319799139	2.51028061075485e-09	8.92687888240194e-08	11.3009994771808
SELP	1.52533834586466	7.48806060606061	7.98522137956276	2.56641908270049e-09	9.10150080168767e-08	11.2791661265616
INHBA	3.64512030075188	6.29615151515152	7.98493758435228	2.56847707554744e-09	9.10150080168767e-08	11.2783748333163
ETS1	1.61606766917293	6.29939393939394	7.98420206828454	2.57381860180303e-09	9.10431488104214e-08	11.276323983175
GPR4	0.469949248120302	5.9390303030303	7.98159092612344	2.59287265760025e-09	9.15553853224242e-08	11.2690427821637
HVCN1	0.620864661654137	7.56881818181818	7.98004830118599	2.6041967093023e-09	9.16777504482535e-08	11.2647407763695
APOL6	1.37727819548873	7.42137878787879	7.97987170890412	2.60549622921214e-09	9.16777504482535e-08	11.2642482855468
IL6	3.76785338345865	5.98827272727273	7.97535922666299	2.63892716584746e-09	9.26911592761964e-08	11.2516623660643
MIR4720	-1.06747	9.16681818181818	-7.97184	2.6652775053096e-09	9.34527511975543e-08	11.2418539384125
CYBB	0.822366541353384	5.02440909090909	7.95828549364153	2.76940666469927e-09	9.69340748845175e-08	11.2040197463991
KIAA1147	-0.76963	7.72172727272727	-7.95145	2.82347388698619e-09	9.8654050072165e-08	11.1849
C11orf45	-1.11272	5.76472727272727	-7.94728	2.85694533601403e-09	9.96496560493673e-08	11.1732979838504
FXYD5	1.07432142857143	8.91927272727273	7.94306236955356	2.89125715621907e-09	1.00671060042891e-07	11.1615122186006
ARHGEF6	1.13945112781955	7.82466666666667	7.94019299790705	2.91482675853103e-09	1.01272358568777e-07	11.1534970327817
DNAJA1	0.850088345864664	10.3180909090909	7.93973062614557	2.91864296959113e-09	1.01272358568777e-07	11.1522053722602
VASP	0.782451127819552	8.53121212121212	7.93789694177462	2.93382736361077e-09	1.0162311011566e-07	11.1470826296784
SLFN12	1.37273308270677	5.73242424242424	7.93251364761207	2.97887004195758e-09	1.03005107271214e-07	11.1320411137575
A2ML1	-1.31081	10.6595303030303	-7.93005	2.99972801768831e-09	1.03547508003686e-07	11.125152677221
ITGAX	0.625088345864664	5.64363636363636	7.92943221953374	3.00496779961776e-09	1.03549845638807e-07	11.1234297419026
IGF1R	0.585357142857143	7.99833333333333	7.92259874796448	3.06367366236935e-09	1.05272775887348e-07	11.1043289418088
CXCL3	3.43463533834587	6.24469696969697	7.92239029275829	3.06548266032284e-09	1.05272775887348e-07	11.1037461859081
HSD11B1	2.06324060150376	5.69778787878788	7.91979428914446	3.0881020580367e-09	1.05867964561563e-07	11.096488392504
L3HYPDH	0.732417293233084	6.12409090909091	7.91669384859488	3.115338681747e-09	1.06619138029498e-07	11.087819288076
TSPAN15	0.823932330827069	7.02275757575758	7.91555852094613	3.12537310727034e-09	1.0667137358692e-07	11.0846445322721
EPPK1	2.10541353383459	7.33136363636364	7.91531599111413	3.1275209178124e-09	1.0667137358692e-07	11.0839663183093
TYK2	0.487319548872184	8.52763636363636	7.91331238699091	3.1453219343209e-09	1.06903686999655e-07	11.078363148735
ZNF430	-0.570338	7.93509090909091	-7.91303	3.14785679746533e-09	1.06903686999655e-07	11.0775678375634
IL18BP	0.711951127819549	6.55530303030303	7.9127484324906	3.15035089804688e-09	1.06903686999655e-07	11.0767859402586
NFKB1	0.679943609022557	8.25230303030303	7.90917406562129	3.18241490885822e-09	1.07809016734772e-07	11.0667886681179
PTPRG	0.679772556390978	5.89465151515151	7.90067153130017	3.26002416119526e-09	1.10251594140693e-07	11.0430016680447
FMNL2	1.15476315789474	5.96563636363636	7.89380980939461	3.32405451538811e-09	1.12227479683955e-07	11.0237989501484
FAM219B	-0.800624	7.39739393939394	-7.88944	3.36545359303928e-09	1.13433916475151e-07	11.0115792081217
ZMYND15	0.70012030075188	5.02075757575758	7.88755486918606	3.38353373979981e-09	1.13851645385768e-07	11.0062895764285
IPCEF1	1.10627819548872	5.89790909090909	7.88318239529467	3.42575235157119e-09	1.15078838642293e-07	10.9940470788718
OXCT1	-0.664485	9.68893939393939	-7.88149	3.44223590205488e-09	1.15438869338427e-07	10.9893080959462
BTK	1.1002969924812	6.14442424242424	7.87913527910471	3.46530554704785e-09	1.16018197922149e-07	10.9827135821823
AFDN-DT	-1.33589	5.43736363636364	-7.87271	3.52904609592632e-09	1.17954978107748e-07	10.9647188439334
AIF1L	-1.17471	8.90113636363636	-7.86092	3.64914435372638e-09	1.21663028675809e-07	10.9316795822272
LOC339803	0.653872180451128	5.87674242424242	7.86063074519269	3.65213926547932e-09	1.21663028675809e-07	10.9308696385794
SCML4	0.77733082706767	4.79530303030303	7.85700435853881	3.68993438427473e-09	1.2271790084313e-07	10.920705012951
C6orf132	-0.985733	10.2377575757576	-7.85083	3.75522717764471e-09	1.24682260901534e-07	10.9033879461284
BTN3A2	1.36739285714286	8.54060606060606	7.84558728938336	3.81153652763268e-09	1.2634233910552e-07	10.8886935358497
ZNF398	-0.45278	7.59872727272727	-7.83695	3.90628093838334e-09	1.29149362271682e-07	10.8644521871899
ETV7	1.67032142857143	6.86012121212121	7.83668924618013	3.90912109967729e-09	1.29149362271682e-07	10.8637346095984
CMAS	-0.612771	8.57287878787879	-7.83249	3.95609697214933e-09	1.30486025501486e-07	10.8519409913845
ACOT9	1.15336842105263	7.18393939393939	7.83030297660582	3.98071764172289e-09	1.31082151159431e-07	10.8458156013261
WNT4	-0.879504	6.46066666666667	-7.82761	4.01131341058301e-09	1.31669845685056e-07	10.8382562286082
LIPA	0.541629699248122	6.84054545454545	7.82757386231227	4.01171798950521e-09	1.31669845685056e-07	10.8381566549237
TPRN	-0.623414	7.88136363636364	-7.82565	4.03366387772928e-09	1.32173460713614e-07	10.8328
RAPGEFL1	-0.919241	8.62254545454545	-7.82018	4.09688833483743e-09	1.33850973441209e-07	10.8174152091796
STK17B	1.4460037593985	5.61766666666667	7.82006949562339	4.09822919531798e-09	1.33850973441209e-07	10.8170921289998
GZMA	1.90552255639098	7.41166666666667	7.80850445077253	4.23527250447382e-09	1.3810161370044e-07	10.7846168440922
AQP9	2.13819172932331	6.24884848484848	7.79643269170692	4.3832817754304e-09	1.42501062022528e-07	10.7507024653313
RAB32	0.626614661654134	6.15775757575758	7.79634074140213	4.3844290597811e-09	1.42501062022528e-07	10.7504440768742
GTF2E1	0.44998120300752	7.63784848484848	7.78802784785907	4.48941909937581e-09	1.45676920240848e-07	10.7270801574852
LONRF2	-1.2366	5.21351515151515	-7.78422	4.53834374046609e-09	1.47026181274873e-07	10.7163787078507
GSDMD	0.834364661654137	8.02339393939394	7.78283971546618	4.5562324803564e-09	1.47367254425227e-07	10.7124946173611
PARP4	0.558977443609022	9.83387878787879	7.78164145040235	4.57180666633694e-09	1.47632485914084e-07	10.7091254692855
UBR1	0.555652255639099	6.94975757575758	7.78012566256352	4.5915851377183e-09	1.47987138093742e-07	10.7049
ALOX12B	2.02186090225564	6.0779696969697	7.77966810328441	4.59757254354464e-09	1.47987138093742e-07	10.703576678561
EPB41L4A	-0.797962	6.13007575757576	-7.77675	4.63588420018409e-09	1.48980798670763e-07	10.6953833210883
TNIP2	0.656402255639103	8.598	7.7761637538118	4.6436920806795e-09	1.48992562736032e-07	10.6937218287766
SMO	-0.515729	7.10236363636364	-7.77507	4.65812465693807e-09	1.49216502010491e-07	10.6906579621593
DISP1	-0.845996	6.15330303030303	-7.77297	4.6861210861701e-09	1.49873530776696e-07	10.6847416170628
CARD8-AS1	1.11403195488722	6.29690909090909	7.7709505825071	4.71317032550845e-09	1.50498218639561e-07	10.6790589077824
RASAL3	0.818567669172932	6.41106060606061	7.76883485007065	4.74166744521754e-09	1.50914992110713e-07	10.6731071809945
PLEK2	0.93606015037594	8.86948484848485	7.76860231977632	4.74481006685905e-09	1.50914992110713e-07	10.672453023692
CANX	0.851191729323311	8.44884848484848	7.76830466107786	4.74883597371506e-09	1.50914992110713e-07	10.6716156374178
SMAD1	0.644977443609022	8.70536363636364	7.76498411482075	4.79398268371279e-09	1.51945003065745e-07	10.6622734575798
SYTL1	-0.885782	10.1324242424242	-7.76481	4.79642584973532e-09	1.51945003065745e-07	10.6617704067903
PLA1A	1.52860902255639	4.61960606060606	7.7626778921732	4.82559432049594e-09	1.52627525893601e-07	10.6557842932864
RAB8B	1.06163533834586	6.1589696969697	7.75518455845209	4.92977264478233e-09	1.55676621642251e-07	10.6346957013662
ZBED2	-1.90911	8.57718181818182	-7.75463	4.93761804104475e-09	1.55678820157098e-07	10.6331256607982
LTB	0.88037218045113	6.71733333333333	7.75337102854714	4.95532668333902e-09	1.55991502401149e-07	10.629590911874
UBP1	0.445439849624062	9.61260606060606	7.75220261599567	4.97186161090224e-09	1.56266312891482e-07	10.6263018266122
CRISP3	-3.98674	11.5189696969697	-7.74928	5.01351935690106e-09	1.57328638000809e-07	10.6180636178728
LTB4R	1.05416165413534	8.90027272727273	7.74753912552772	5.03841663632509e-09	1.5786250309212e-07	10.6131725609148
CD40	1.11203947368421	7.14498484848485	7.74683602563092	5.04852899270897e-09	1.57932185879729e-07	10.6111928911485
RDH10	1.26779135338346	6.72166666666667	7.74562834822252	5.0659464988361e-09	1.58229820363803e-07	10.6077923881713
RORA	-0.50818	7.08280303030303	-7.73877	5.16604801968359e-09	1.611050582587e-07	10.5884729176753
ZBTB5	-0.670346	9.43724242424242	-7.73133	5.27689620515187e-09	1.64305970331797e-07	10.5675113179579
TMC6	0.584714285714288	7.26206060606061	7.72589726141178	5.35930121807248e-09	1.66377276584873e-07	10.552211730369
TMEM63C	-1.19986	6.53754545454545	-7.72585	5.36003912877693e-09	1.66377276584873e-07	10.5520757926147
SCEL	-1.16985	11.1611212121212	-7.72526	5.3691311697247e-09	1.66401509518666e-07	10.5504023926626
MX2	2.0009022556391	9.28739393939394	7.72220775442366	5.41603798656437e-09	1.67595821528602e-07	10.5418139088298
PROCR	1.77618796992481	7.51106060606061	7.72028547400801	5.44583944036625e-09	1.68109714973978e-07	10.5363959101845
SLC15A4	0.81868045112782	7.98642424242424	7.72005405641668	5.44943834064792e-09	1.68109714973978e-07	10.5357436258023
PPDPF	-0.829169	11.5117575757576	-7.7148	5.5318253773631e-09	1.70388732123364e-07	10.5209279763043
STARD3NL	0.901214285714286	8.84333333333333	7.71286509169523	5.56244675116678e-09	1.71068734877281e-07	10.515477510394
HLA-DRA	1.82981954887218	11.4626818181818	7.71144936777901	5.58497997881452e-09	1.71498288582585e-07	10.5114858245719
ADAMTS17	-0.811267	5.79387878787879	-7.70859	5.63071566258484e-09	1.72637914671686e-07	10.5034331759845
CCRL2	1.44561654135338	4.84381818181818	7.70457522178353	5.69571410527627e-09	1.74333817470308e-07	10.4921007552032
PLA2G7	2.18443233082707	6.37293939393939	7.70410044150309	5.70344390605124e-09	1.74333817470308e-07	10.4907616829531
PTPN22	1.02720676691729	4.41136363636364	7.69932944546456	5.7817122990261e-09	1.76456801735978e-07	10.4773041603159
CYP3A7-CYP3A51P	-0.626038	7.13430303030303	-7.69725	5.81614632393091e-09	1.77237542696226e-07	10.4714411488312
KDM7A	0.931984962406018	7.74354545454545	7.69000244049868	5.93788137090191e-09	1.8067222329305e-07	10.4509882560539
CTIF	-0.540607	6.79665151515151	-7.68758	5.97912569596691e-09	1.81651100999929e-07	10.4442
TIFAB	1.04062781954887	5.47363636363636	7.68679320064055	5.99259915777312e-09	1.81784587481478e-07	10.4419312468197
TMEM140	1.36274060150376	6.93760606060606	7.68574936630568	6.0105065393002e-09	1.82051968870392e-07	10.4389851276575
WDR26	-0.765075	9.42421212121212	-7.67509	6.19651213317905e-09	1.87203457830689e-07	10.4088923354193
APOL2	0.942082706766919	7.73380303030303	7.67493321137932	6.19928537744101e-09	1.87203457830689e-07	10.4084505341226
RNF149	0.7459022556391	10.7229696969697	7.67287272071011	6.23592383699716e-09	1.88026251717651e-07	10.4026321972023
MGLL	-1.3251	11.3734696969697	-7.66544	6.36984247841562e-09	1.91775362797532e-07	10.3816523490356
TBC1D10C	0.667135338345864	7.44360606060606	7.66016062871298	6.46686782004013e-09	1.94404145082618e-07	10.3667259562564
TFEC	2.32566165413534	4.62569696969697	7.6581158558807	6.50481694746007e-09	1.95251784265514e-07	10.3609486907665
SLFN11	1.40925563909774	6.92218181818182	7.65617638163276	6.54102037419247e-09	1.96044564239083e-07	10.3554685111462
SLFN5	1.36414473684211	7.01733333333333	7.65546764795507	6.55430092171868e-09	1.9614896674698e-07	10.3534658101562
ZNRF1	-0.591921	8.69030303030303	-7.65362	6.58898024967169e-09	1.96892497878622e-07	10.348255252581
CXADR	1.16338345864662	9.2000303030303	7.65245803752772	6.61100134809762e-09	1.97030839934068e-07	10.344960805181
C3orf67	-0.950955	5.30659090909091	-7.65234	6.61329226490652e-09	1.97030839934068e-07	10.344618704885
ARHGEF26	-1.27479	6.2649696969697	-7.64931	6.67087200404317e-09	1.98359861740413e-07	10.3360590747912
MOSPD1	-0.722506	8.35866666666667	-7.64895	6.67771573912583e-09	1.98359861740413e-07	10.3350466215975
TDRD3	-0.533218	7.44257575757576	-7.64814	6.69328338117016e-09	1.98527743073197e-07	10.3327474239959
TMEM246	-0.97982	8.08392424242424	-7.64504	6.75297457061712e-09	2.00001928814091e-07	10.3239808676549
SAMSN1	1.65768796992481	5.75178787878788	7.64367077186571	6.77941254738648e-09	2.00488358362223e-07	10.3201227805752
MAN2B1	0.864545112781959	8.45730303030303	7.64221989168961	6.80763451269491e-09	2.01026033301866e-07	10.3160209223277
CCL18	3.14518609022556	8.88374242424242	7.63298805581999	6.99001902529501e-09	2.06107762747321e-07	10.2899157520679
PHF10	-0.400752	8.78787878787879	-7.63245	7.00070431025398e-09	2.06119266169993e-07	10.2884075305716
BCL3	0.634308270676692	6.83036363636364	7.62980297351671	7.05408605953689e-09	2.07385986781187e-07	10.2809070376468
GALNT12	-0.988701	8.88228787878788	-7.62868	7.07688934127288e-09	2.07751321849889e-07	10.2777203089065
LINC00951	-1.13834	6.53312121212121	-7.62784	7.09379405472405e-09	2.07942680482621e-07	10.2753645174401
VNN2	1.40801127819549	5.7889696969697	7.62685758835294	7.11386113278065e-09	2.08226043478657e-07	10.2725753040367
GGT6	-0.910271	9.11766666666667	-7.6257	7.13755928391267e-09	2.08614707187176e-07	10.2692915051035
RGS3	0.733526315789474	6.28166666666667	7.62417177967449	7.16881557452507e-09	2.09222823057677e-07	10.2649770244965
CCL4	2.55112781954887	6.63145454545455	7.61934405726189	7.26867972205175e-09	2.11828583282676e-07	10.2513172033792
EPHB6	-0.904951	7.02081818181818	-7.61772	7.30259045069799e-09	2.12507504961373e-07	10.2467214027196
B2M	0.693451127819548	14.0394545454545	7.6014955018762	7.65028686843661e-09	2.22197611058022e-07	10.2007936365118
XPR1	0.983078947368423	6.63048484848485	7.6011542734652	7.65777691574024e-09	2.22197611058022e-07	10.1998273927447
GLT1D1	0.955680451127821	5.56454545454545	7.59833254883877	7.71999991591205e-09	2.23678897708358e-07	10.1918367396169
PLD1	-1.11949	7.97169696969697	-7.59727	7.74356847518389e-09	2.23905613611802e-07	10.1888268793204
IGFLR1	1.21892105263158	7.24069696969697	7.59697168168117	7.75019181024818e-09	2.23905613611802e-07	10.1879826845351
LCP1	1.54641353383459	8.43821212121212	7.59646323282754	7.76150281728022e-09	2.23909290929059e-07	10.1865426766073
USP46	-0.510053	7.59366666666667	-7.59525	7.78847309851714e-09	2.24364057417859e-07	10.1831175309604
CLOCK	-0.826368	9.10628787878788	-7.59076	7.88959733116149e-09	2.26950615182736e-07	10.1703798096113
PATL2	0.512586466165414	4.72930303030303	7.58627284299545	7.99175987381871e-09	2.29559575945085e-07	10.1576760131636
HS3ST6	-1.63304	7.58687878787879	-7.58502	8.02045150300818e-09	2.29843607535457e-07	10.1541374411423
SYNGR1	-0.700541	7.71948484848485	-7.58438	8.03528171201047e-09	2.29843607535457e-07	10.1523133732306
IL18R1	1.30642105263158	5.86081818181818	7.58434519792047	8.0360883709515e-09	2.29843607535457e-07	10.1522142533369
TET1	-0.706741	5.11269696969697	-7.57615	8.22732787417994e-09	2.34977648172549e-07	10.1289917024095
PPP1R16B	1.35122180451128	6.92966666666667	7.57016385855035	8.36995624454499e-09	2.38710675173839e-07	10.1120208309214
PALD1	0.901590225563909	7.93454545454545	7.56469807854186	8.50235733032384e-09	2.41945373025438e-07	10.0965237199132
PGRMC2	-0.634043	8.93709090909091	-7.56449	8.50754420907589e-09	2.41945373025438e-07	10.0959215356548
ABHD12	-0.750383	8.56718181818182	-7.56186	8.57190213260008e-09	2.43429861839413e-07	10.0884801217797
LINC02036	-1.00229	5.87578787878788	-7.56129	8.58599278868236e-09	2.43484648190099e-07	10.0868583394406
SLC15A3	1.1493984962406	7.13493939393939	7.5534909510549	8.78050911133266e-09	2.48648617988672e-07	10.0647382264166
TRPS1	-0.664618	8.82440909090909	-7.55252	8.80491886600715e-09	2.48987684486341e-07	10.0619970534189
IKZF4	0.449932330827068	6.53359090909091	7.55064982897402	8.85247664665666e-09	2.49979456900865e-07	10.0566781544127
PHYHIP	-0.894801	6.63854545454545	-7.55005	8.86776526134406e-09	2.50058490559675e-07	10.0549743316643
ITGA5	1.22048120300752	7.20472727272727	7.54786173854274	8.92368178849923e-09	2.51281340488809e-07	10.0487676963985
FOPNL	-0.71165	8.84966666666667	-7.54226	9.0684306099263e-09	2.54998664664796e-07	10.0328797308906
ACP2	0.987041353383458	8.26406060606061	7.5363201628462	9.22466848041176e-09	2.59028173417004e-07	10.0160128089033
TMEM163	0.788565789473685	4.37272727272727	7.53443348009264	9.27483931570999e-09	2.60072209999762e-07	10.0106570797705
KIF21A	-1.34437	8.8750303030303	-7.53243	9.32854228981953e-09	2.6121223102724e-07	10.0049563022868
VWA5A	0.969578947368422	8.48175757575757	7.53192245844839	9.34204164254422e-09	2.61224882298014e-07	10.0035284555407
DDX58	1.77422932330827	7.59954545454545	7.53067785043134	9.3755336220804e-09	2.61795758225483e-07	9.99999484897717
ME1	-1.60392	10.3447575757576	-7.52861	9.43158184652005e-09	2.6299401134983e-07	9.99410956398616
HMGN3	-0.486192	12.441	-7.52586	9.50642502689344e-09	2.64712288544414e-07	9.98630503264659
IFNGR1	1.17977443609023	8.62187878787879	7.51875240448459	9.70267446269871e-09	2.69801729746793e-07	9.96612865357359
TEX29	0.918150375939851	5.00793939393939	7.51734446077773	9.74205293553596e-09	2.7052100114059e-07	9.96212934986378
TRAC	1.0120037593985	7.62254545454545	7.51645005797316	9.76715233253802e-09	2.7084232250657e-07	9.95958866530534
IDO1	3.49215037593985	8.10693939393939	7.5155898606189	9.79135361811252e-09	2.7113788490765e-07	9.9571450671294
LILRA4	1.30025563909774	6.77793939393939	7.51180832546572	9.8984679916655e-09	2.73725452570628e-07	9.94640178220728
SH2D2A	1.11286842105263	7.16175757575758	7.50986337792426	9.95402127696417e-09	2.74882013773931e-07	9.94087563081778
MGST2	-0.666947	8.1475	-7.50893	9.98072492955616e-09	2.7523979864276e-07	9.93823025671906
HK3	1.03749248120301	5.89072727272727	7.50247697177564	1.01678907524948e-08	2.80015599388856e-07	9.91988512961926
PLEKHN1	-0.635831	8.34372727272727	-7.50124	1.02040508848009e-08	2.80625415885438e-07	9.91637983157236
CEMIP2	1.05483834586466	7.30245454545455	7.49999361744178	1.02408355629318e-08	2.81250711667295e-07	9.91282671355399
LEPROTL1	0.570077067669175	8.55966666666667	7.49809226430468	1.0297043023554e-08	2.8240698407476e-07	9.90742207852873
PTAFR	0.964281954887221	7.20087878787879	7.49295933490643	1.04503470913062e-08	2.86219424233983e-07	9.89282973654312
ALDH3A2	-1.02644	10.5611212121212	-7.49068	1.05191533932959e-08	2.8771034164915e-07	9.88634983280653
SNAPC1	0.857785714285716	7.50590909090909	7.48879503877631	1.05764182669596e-08	2.88881951054296e-07	9.88098909066091
GCLC	-0.999564	9.10636363636364	-7.48796	1.06019152318234e-08	2.89183848578116e-07	9.87861157306557
IL1B	3.41727067669173	7.85490909090909	7.48722013209523	1.06244979222508e-08	2.89184879824278e-07	9.87651057308073
KY	-0.408711	5.17331818181818	-7.48701	1.06308411942794e-08	2.89184879824278e-07	9.87592122466249
TMEM106A	0.874396616541354	6.01566666666667	7.47059561520253	1.11457239965914e-08	3.02779565991528e-07	9.82922017818223
SIGLEC10	0.896629699248121	5.78115151515152	7.46792459008989	1.1231850949901e-08	3.04237141849649e-07	9.82161945994171
KREMEN1	-0.882263	6.9659696969697	-7.46776	1.12371913549928e-08	3.04237141849649e-07	9.82115008918388
GLIPR1	1.23589097744361	6.99921212121212	7.46751964624438	1.12449670330523e-08	3.04237141849649e-07	9.82046707981577
CD53	1.77911278195489	6.82409090909091	7.46494254471742	1.13288032740919e-08	3.06091727868548e-07	9.81313282453031
KCNJ2	1.44896616541353	9.41781818181818	7.46417330861226	1.13539499086295e-08	3.06357723882305e-07	9.81094349792472
C1S	1.52140977443609	7.69239393939394	7.4630134428416	1.13919732922565e-08	3.06969982885959e-07	9.80764228271282
AGPS	0.484691729323311	7.89536363636364	7.46106729971527	1.1456062796887e-08	3.08282033946874e-07	9.80210284909787
RNF128	-1.80449	8.09387878787879	-7.45579	1.16316924180248e-08	3.12588072350703e-07	9.7870800632144
CEACAM7	1.63777443609023	5.89918181818182	7.45501813635518	1.16576118689503e-08	3.12864674568706e-07	9.7848822267136
KRT33A	-1.21521	7.55345454545455	-7.45396	1.16931401904848e-08	3.13398071959434e-07	9.78187753420666
PLAUR	1.66871428571429	6.51193939393939	7.45090703679431	1.1796633365426e-08	3.15749193327799e-07	9.77318
ACKR4	1.84650751879699	7.12978787878788	7.44822049910972	1.18883874986637e-08	3.17414662845215e-07	9.76552636668498
MBD4	0.459975563909776	8.54727272727273	7.44815700464753	1.18905647636937e-08	3.17414662845215e-07	9.76534554764059
RNF166	1.20477067669173	6.66327272727273	7.44268766948632	1.20796351057153e-08	3.22032455994042e-07	9.74976846207556
PAQR5	-1.1041	7.12251515151515	-7.44155	1.21194811841355e-08	3.22665070196246e-07	9.74651675258638
PSD3	-0.944327	8.25106060606061	-7.43824	1.22357895581498e-08	3.25208747637395e-07	9.73708599753058
HDAC5	-0.606308	7.89901515151515	-7.4379	1.22475099005342e-08	3.25208747637395e-07	9.73614064144852
ADAM19	1.00812593984963	5.78374242424242	7.43741146214423	1.22649139332433e-08	3.25239525639026e-07	9.73473851004197
PIM2	0.871943609022556	6.77275757575758	7.43548116272715	1.23334148299689e-08	3.2662341046403e-07	9.72924
SOSTDC1	-1.88647	6.76557575757576	-7.4308	1.25012805065214e-08	3.3063162089969e-07	9.71589053237521
LINC01943	0.710248120300753	4.46221212121212	7.42896024241059	1.2567701820383e-08	3.31949812857372e-07	9.71065818833607
PIGN	-0.813006	8.38277272727273	-7.42801	1.26021974404546e-08	3.3242239124551e-07	9.70795169367668
ENDOU	-2.00505	10.9168484848485	-7.42746	1.26223381395878e-08	3.32515568279853e-07	9.70637489652212
2025-03-01	2.11112030075188	7.19636363636364	7.4213860912558	1.28454936078429e-08	3.37949576245234e-07	9.68907072491568
HOGA1	-0.793857	5.67821212121212	-7.42045	1.28803851790235e-08	3.384228237129e-07	9.68639233097812
TJP1	-0.888703	10.2506060606061	-7.41919	1.29273194339471e-08	3.39075966262788e-07	9.68280092233514
LGALS3BP	1.1655037593985	10.0326666666667	7.41887074284007	1.29391158396069e-08	3.39075966262788e-07	9.6819003120902
GBAT2	0.637725563909775	4.59718181818182	7.41511317525247	1.30802624743462e-08	3.42326712416843e-07	9.67118755030027
STEAP4	1.71613909774436	6.84884848484849	7.41371262709344	1.31332695970315e-08	3.43265261882726e-07	9.66719424376944
CCSER2	-0.499195	7.37277272727273	-7.40697	1.33916362431415e-08	3.49561863394963e-07	9.64795804046329
PADI1	-1.16586	9.14707575757576	-7.40633	1.34164869372306e-08	3.49754537721736e-07	9.64612743420543
CCL7	1.07868045112782	4.13172727272727	7.40585632562863	1.34346677296245e-08	3.49773059317051e-07	9.64479030749739
PILRA	0.955174812030078	5.32101515151515	7.40533512202152	1.3454909084522e-08	3.49779497504296e-07	9.64330376165893
GSDME	1.09524436090226	7.79833333333333	7.40495074933989	1.34698562796969e-08	3.49779497504296e-07	9.64220745918772
NT5C3A	1.37872556390977	9.97754545454545	7.40186905985097	1.35903039957002e-08	3.52450098831494e-07	9.63341736589745
CBX3	0.826274436090227	10.2139090909091	7.40127780159603	1.36135376768266e-08	3.52595909220886e-07	9.63173077352225
GIMAP7	1.51243609022557	8.64706060606061	7.40027935388097	1.36528633203425e-08	3.5315759242452e-07	9.62888257348484
CTDSP2	0.557417293233083	7.63184848484848	7.39912676879676	1.36984029706237e-08	3.53878355967557e-07	9.62559455145797
MIEF2	-0.911508	7.24987878787879	-7.39851	1.37226511458765e-08	3.54047936329374e-07	9.62384825887936
CAMK1D	-0.666789	8.69090909090909	-7.39693	1.37855488537868e-08	3.55212964738307e-07	9.6193328687935
SAMHD1	1.37051879699249	10.0264848484848	7.39609553064996	1.38189052568372e-08	3.5561478425082e-07	9.61695
OSBPL1A	-0.898331	9.30036363636364	-7.394	1.39026905112754e-08	3.5731163892971e-07	9.6109779878744
BATF	1.01229323308271	6.77887878787879	7.39333363945811	1.39296342295358e-08	3.57545137063507e-07	9.6090662442539
N4BP3	-0.882876	6.19739393939394	-7.39259	1.39594351137433e-08	3.57851280937587e-07	9.60695607792091
ECM1	-1.013	12.9500303030303	-7.3918	1.39916440316633e-08	3.58218293040832e-07	9.60468046147037
APOL4	0.814511278195488	5.92718181818182	7.38854770074042	1.41236419508861e-08	3.6113593294852e-07	9.59540898548624
DENND1A	0.695988721804513	6.46013636363636	7.38761538614944	1.41617523791355e-08	3.61648525998305e-07	9.59274824363898
DOP1B	-0.658102	6.35712121212121	-7.38427	1.42993932687243e-08	3.64542307706843e-07	9.5831978970335
USO1	-0.507754	10.0068787878788	-7.38398	1.43114856329643e-08	3.64542307706843e-07	9.58236325452007
SLC25A44	0.361526315789477	7.91034848484848	7.37942106427907	1.45012242113345e-08	3.68905984669794e-07	9.56935862460613
MACROD1	-0.560248	6.32342424242424	-7.37518	1.46802131789331e-08	3.72985467075406e-07	9.5572458201634
CDS1	-0.718573	9.43804545454545	-7.37176	1.48261406536432e-08	3.76215667967796e-07	9.54747920035776
ENTPD1	1.25493609022557	6.53981818181818	7.3711897405809	1.48505247992873e-08	3.76357413932317e-07	9.5458566001858
NDUFA4L2	-1.30868	8.20248484848485	-7.36778	1.49977016043865e-08	3.79606806348194e-07	9.53611919838944
PHGDH	-1.30509	7.77448484848485	-7.36371	1.5175157088127e-08	3.83613409168423e-07	9.52450481308895
RASSF4	0.836163533834586	6.01539393939394	7.35878778654518	1.53929624918004e-08	3.88628628055909e-07	9.51043381368347
SF3B3	-0.99962	8.72218181818182	-7.35511	1.55575099224968e-08	3.92288294909707e-07	9.49993488457625
MT2A	0.821180451127821	13.0734848484848	7.35409536162883	1.56033919363881e-08	3.92950326991732e-07	9.49702718500919
TRAF3IP3	1.14661654135339	6.0044696969697	7.34619730144989	1.59641731410569e-08	4.01055417223568e-07	9.47445685750829
BTN2A1	0.447340225563911	7.35183333333333	7.34617302897854	1.59652948168015e-08	4.01055417223568e-07	9.47438748439206
BIRC3	1.75965601503759	6.88575757575758	7.34344755529077	1.6091752679278e-08	4.03559612653953e-07	9.46659744020817
IDO2	1.94124436090225	4.74824242424242	7.34315695069651	1.61052959647624e-08	4.03559612653953e-07	9.46576678054453
CRYBG1	-0.615331	12.0284242424242	-7.34017	1.62452922901268e-08	4.06115961238805e-07	9.45722099394518
GAB3	0.546492481203008	4.71342424242424	7.34011229662552	1.62478839694462e-08	4.06115961238805e-07	9.45706348553646
UBL3	-0.846722	11.0398636363636	-7.33744	1.63740658585709e-08	4.08759566776121e-07	9.44942506242822
LOC100505549	0.837383458646618	5.52322727272727	7.33634044466289	1.64263015918717e-08	4.09552906813031e-07	9.44628018664698
CDC7	0.856097744360903	7.48666666666667	7.33538404251311	1.64718559971783e-08	4.10177896666052e-07	9.44354571727846
SUCLG1	-0.392434	7.23169696969697	-7.33166	1.66506981978645e-08	4.14116308844031e-07	9.43288309526204
GBP4	2.41934586466166	6.68575757575758	7.32962502128802	1.67488799410451e-08	4.16041346525639e-07	9.42707806950289
LAG3	1.0471954887218	5.60721212121212	7.32729996856057	1.68620528282629e-08	4.18333531195356e-07	9.42042876444997
ARRB2	0.986515037593987	6.58436363636364	7.32597	1.69272604089196e-08	4.19431535454182e-07	9.41661782767062
DNMT1	0.476421052631579	8.85769696969697	7.32334798141152	1.70561960982474e-08	4.22103958075416e-07	9.40912544705122
SH2B3	1.49948120300752	7.35709090909091	7.3223948180747	1.71033583412451e-08	4.22748564629713e-07	9.4063990168848
KMO	1.49984210526316	4.79145454545455	7.32018549375751	1.72131831818197e-08	4.24938520941076e-07	9.40007911801532
TCP11L2	-1.13256	6.58815151515152	-7.31485	1.74815702272576e-08	4.31032657044242e-07	9.38480284797966
HES1	-0.618023	10.0515454545455	-7.31408	1.7520662761782e-08	4.31417761836583e-07	9.38259733998508
ZNF204P	-0.879173	6.11733333333333	-7.31369	1.75402856068617e-08	4.31417761836583e-07	9.38149212023677
SASH1	-0.767726	11.1606666666667	-7.3113	1.76623888331165e-08	4.33887959297945e-07	9.3746425512186
OSER1	-0.383415	8.04707575757576	-7.30473	1.80014656038255e-08	4.41675665262488e-07	9.35586702794611
NIPAL4	1.19533082706767	7.55463636363636	7.30354094689408	1.80638529173332e-08	4.42663891380572e-07	9.35245104711409
GCA	1.35344360902256	8.3640303030303	7.30141086916303	1.81757450747114e-08	4.44861359585325e-07	9.34635391199197
ABCA12	0.796124060150376	3.56769696969697	7.29894992805687	1.83058909192251e-08	4.47499685096222e-07	9.33930916232024
ASPHD2	1.06716729323309	6.53110606060606	7.29826783423299	1.83421297911314e-08	4.47539403714117e-07	9.33735647949786
RASGRP3	0.571556390977445	4.95463636363636	7.29803908656661	1.83542991430779e-08	4.47539403714117e-07	9.3367016156831
XCL1	0.881639097744363	5.49681818181818	7.29750998815986	1.83824784361478e-08	4.47539403714117e-07	9.33518688167542
BNIPL	-0.981233	8.43716666666667	-7.29724	1.83969296866649e-08	4.47539403714117e-07	9.33441097784899
PSTPIP1	1.18107518796992	5.82527272727273	7.29592678973423	1.8467059884322e-08	4.48700249932052e-07	9.33065424532789
ZFYVE21	-0.625224	9.12922727272727	-7.29221	1.86669077160958e-08	4.53006253798732e-07	9.32002655713459
LIPH	-0.917237	7.59510606060606	-7.28986	1.87948029908499e-08	4.55557809539716e-07	9.31328477836751
MMP19	0.85224248120301	6.67213636363636	7.28936155459355	1.88220271741398e-08	4.55666029085192e-07	9.31185562654852
SHFL	0.771567669172935	8.28312121212121	7.28852404021914	1.88678035031437e-08	4.56222577217922e-07	9.30945722177678
IL12A-AS1	-0.868218	5.26545454545455	-7.28411	1.9110802463283e-08	4.61540863832798e-07	9.29682219192904
SBNO2	0.647396616541353	6.80936363636364	7.27837188075812	1.94317361647014e-08	4.68170538525226e-07	9.28037889374536
MAP7D1	0.944255639097745	8.95290909090909	7.27836574342952	1.94320821894242e-08	4.68170538525226e-07	9.28036131188056
CTNNBIP1	-0.686955	8.67809090909091	-7.27524	1.96088468024413e-08	4.71861444509227e-07	9.27142041496281
PDP1	0.920597744360903	8.3540303030303	7.2746559576349	1.96423862345909e-08	4.72101098202574e-07	9.26973306548827
DERL1	0.41520676691729	9.09922727272727	7.27364898866308	1.96998666574924e-08	4.72914904495989e-07	9.26684794870478
RAB3D	-0.504523	7.84269696969697	-7.2722	1.97828818061487e-08	4.74339013941201e-07	9.26269599309089
HIPK2	-0.621348	8.07742424242424	-7.26993	1.99135665147339e-08	4.76901333961109e-07	9.25619504993454
PYHIN1	0.953569548872181	4.66893939393939	7.26943340580087	1.99423567093153e-08	4.77020219447075e-07	9.25476861104222
PPP1R3E	-0.599989	6.80009090909091	-7.26738	2.00613351860839e-08	4.79293546253682e-07	9.24889546642275
ANKMY2	-0.699959	8.88936363636364	-7.26486	2.0208841054694e-08	4.82242201139485e-07	9.24166230299366
CD200	1.27283458646617	6.41222727272727	7.26340282602519	2.02945100243671e-08	4.83709982378398e-07	9.23748560236899
CLEC2B	1.29549060150376	8.93557575757576	7.26126766756414	2.04206943524346e-08	4.85847743245338e-07	9.23136562396667
CD3G	1.19980827067669	6.54227272727273	7.26106461603473	2.04327356182296e-08	4.85847743245338e-07	9.23078359706465
ZNF823	-0.860289	8.77081818181818	-7.25511	2.07890198335435e-08	4.93733055856909e-07	9.21371571548698
ZFAND2B	-0.547173	8.81218181818182	-7.25142	2.1012965663909e-08	4.98460409427869e-07	9.20313663829006
ACVR2A	-0.619483	7.84713636363636	-7.24447	2.14413972071777e-08	5.08021554420006e-07	9.18320834432724
PIK3AP1	1.49867481203008	6.01059090909091	7.23890746970822	2.17908014148865e-08	5.15689876037166e-07	9.16724863510249
TRIM21	1.2964962406015	7.51681818181818	7.23736527429847	2.18886585107878e-08	5.17394134645197e-07	9.16282469132351
CEMIP	1.08062030075188	6.43318181818182	7.23390334301118	2.21099510523867e-08	5.22008643891314e-07	9.15289296708357
KCND3	0.677605263157895	5.24986363636364	7.23346079057683	2.213840243762e-08	5.2206472933285e-07	9.15162327321812
E2F3	0.594236842105263	7.50036363636364	7.22699270961455	2.25584825020744e-08	5.31345150792978e-07	9.13306406877988
PLAAT1	-1.83108	7.31743939393939	-7.22409	2.2749688168852e-08	5.35219161960736e-07	9.12473
OAS3	1.24876879699248	7.52683333333333	7.22328578248855	2.28028605569213e-08	5.35456268499317e-07	9.12242580144807
LIN7B	-0.609669	6.84637878787879	-7.22313	2.28132559327665e-08	5.35456268499317e-07	9.12197580221637
VPS13C	1.2063045112782	5.92381818181818	7.22138454984714	2.29292359762229e-08	5.36989526739137e-07	9.11696907422338
BLVRB	-1.10861	10.5365757575758	-7.22134	2.29322234334929e-08	5.36989526739137e-07	9.11684044394541
BLNK	-0.520842	11.2628787878788	-7.21941	2.30609104498403e-08	5.39372065556371e-07	9.11131544793045
HMGCR	-0.810756	9.91722727272727	-7.21864	2.31125854092289e-08	5.3994990954279e-07	9.10910552918783
PGAP3	-0.660543	8.36434848484848	-7.21331	2.34737880923744e-08	5.47749080882783e-07	9.09379505446362
CMTM7	0.749137218045116	6.4805	7.21289344116877	2.35023470698945e-08	5.47777055513804e-07	9.09259458114661
VSIG10L	-0.927876	11.458303030303	-7.21179	2.35782074464114e-08	5.48906152656514e-07	9.08941287056677
KIF21B	0.638883458646618	5.36051515151515	7.20743762665891	2.38782147488965e-08	5.55244758986826e-07	9.07692959045617
CSGALNACT2	1.11815037593985	7.20578787878788	7.20690360388316	2.39153303636819e-08	5.55462678899392e-07	9.07539612887637
RBM38	0.622725563909777	7.13881818181818	7.20615181542186	2.39676800356782e-08	5.56033513319018e-07	9.07323730155652
ATP6V1C2	-1.50251	7.59265151515152	-7.20289	2.41964530067656e-08	5.60691187093118e-07	9.06385803532086
PNKD	0.647398496240601	6.2009696969697	7.20150787104322	2.42936335297261e-08	5.62292296992655e-07	9.05990062747755
KIAA0232	-0.800348	8.98398484848485	-7.19988	2.44086362005014e-08	5.64301738302816e-07	9.05523786763483
KLRG2	-0.987252	6.77756060606061	-7.19735	2.45890495075247e-08	5.67817024440775e-07	9.04796714019722
GPX1	0.87787218045113	11.8322727272727	7.19682105510156	2.46271429223833e-08	5.68041507429764e-07	9.04643878454209
FZD2	0.875319548872182	5.73524242424242	7.1949264164245	2.47632745602504e-08	5.69692815897872e-07	9.04099627051817
TNFAIP3	1.86696052631579	8.25733333333333	7.19489825892606	2.47653034332921e-08	5.69692815897872e-07	9.04091538313064
BFAR	0.538112781954888	8.59360606060606	7.19463751990081	2.47840988285823e-08	5.69692815897872e-07	9.04016636070964
KARS	0.496857142857147	11.5122878787879	7.19362787502334	2.48570153667993e-08	5.70713652131524e-07	9.03726590394916
PANK1	-1.35377	7.66230303030303	-7.19128	2.50277460426228e-08	5.73784187770369e-07	9.03050777600028
PRKCB	0.879712406015039	5.61810606060606	7.19062912656751	2.50748667351625e-08	5.73784187770369e-07	9.02865068999368
PDIA4	0.552913533834587	8.59972727272727	7.19060362451638	2.50767276509202e-08	5.73784187770369e-07	9.02857742062222
CYP2F1	-0.792271	5.03072727272727	-7.18536	2.54621359217445e-08	5.81602136843776e-07	9.01351885288596
NOD1	0.415133458646618	6.85759090909091	7.18513511321583	2.54790154234355e-08	5.81602136843776e-07	9.01286456372332
NBN	0.666733082706767	7.23390909090909	7.18477745031182	2.55055529768161e-08	5.81602136843776e-07	9.01183678191157
STAB1	0.900052631578946	6.30978787878788	7.18379099432882	2.55788901229533e-08	5.82610875030316e-07	9.00900203567851
RBM20	-2.07126	7.63654545454545	-7.17789	2.60222135396583e-08	5.91481802179195e-07	8.99203719315785
TMEM254	-0.893615	8.2999696969697	-7.17782	2.60274445691959e-08	5.91481802179195e-07	8.99183874557434
STAMBP	-0.488015	7.15712121212121	-7.1765	2.61272126057388e-08	5.92056367920929e-07	8.98806150051399
SLC39A1	0.443830827067671	7.62981818181818	7.17646063388432	2.61305819638377e-08	5.92056367920929e-07	8.98793418768189
SLC5A3	0.740043233082708	7.24487878787879	7.17631789948408	2.61414429470107e-08	5.92056367920929e-07	8.9875239119033
CYB561	-0.561361	10.0536363636364	-7.17246	2.64367604767543e-08	5.96901763001073e-07	8.97643309680734
ZNF281	0.797218045112783	8.18742424242424	7.17237901319584	2.64429698677603e-08	5.96901763001073e-07	8.97620123214916
KCNK10	-0.868669	4.772	-7.17235	2.64448261216699e-08	5.96901763001073e-07	8.97613192840888
MTUS1	-0.703468	8.14884848484848	-7.17165	2.64989206695297e-08	5.97449201266503e-07	8.97411442806632
ELOVL4	-2.09409	7.90675757575758	-7.15826	2.755292147815e-08	6.2051410676495e-07	8.93560581973918
CCDC71L	0.884592105263159	6.08893939393939	7.15711036227736	2.76454301590001e-08	6.21897929453193e-07	8.93229659182339
STRBP	-1.01922	8.31418181818182	-7.15462	2.78465669767671e-08	6.25719548195122e-07	8.92513956910892
TPK1	1.14524248120301	5.43143939393939	7.15412080746799	2.78872656284572e-08	6.25931552855765e-07	8.92369768633594
PITPNM3	-0.679009	6.28240909090909	-7.15178	2.80784572073403e-08	6.29412466544686e-07	8.91695214814039
TBXAS1	0.565340225563911	5.85239393939394	7.1514487622457	2.81052267664427e-08	6.29412466544686e-07	8.9160113447975
ID4	-1.05705	7.94660606060606	-7.14878	2.83242946621904e-08	6.33510640917269e-07	8.9083458208291
BIRC2	0.56598496240602	10.6412727272727	7.14845463787539	2.8351507630082e-08	6.33510640917269e-07	8.90739774070986
CSF2RA	1.11101879699248	5.73189393939394	7.14658613082213	2.85063058991225e-08	6.36008856681696e-07	8.90202193693665
TOR1B	0.568875939849626	8.43639393939394	7.14633898925209	2.85268444783059e-08	6.36008856681696e-07	8.90131087231283
DPH3	0.448827067669173	8.36372727272727	7.14429125747517	2.86975968838139e-08	6.38815462053582e-07	8.8954190156498
TNFRSF10B	0.649785714285716	5.73666666666667	7.1440648027208	2.87165434218183e-08	6.38815462053582e-07	8.89476742292218
SNAP25	1.30882706766917	4.42857575757576	7.13641619966697	2.93639537958021e-08	6.52492473857662e-07	8.87275686115088
ICOS	1.2050037593985	5.40242424242424	7.13404041216732	2.95680396419505e-08	6.55633265269995e-07	8.86591891782662
SCNN1B	-1.38394	7.9860303030303	-7.13401	2.95707925947158e-08	6.55633265269995e-07	8.86582700257422
TRIB2	0.867285714285715	7.24043939393939	7.13324271613314	2.96368847866192e-08	6.5637175919569e-07	8.86362289019463
RNF103	-0.457021	7.11395454545455	-7.13143	2.97936468129745e-08	6.59114478279074e-07	8.85841462351782
GPR82	0.97243984962406	4.45618181818182	7.12937913353364	2.9972631876064e-08	6.62342232660791e-07	8.85250142969396
PSMA4	0.632357142857146	11.6152727272727	7.12579562200972	3.02874778622339e-08	6.68129222731876e-07	8.84218495315926
DPYSL3	1.55126315789474	6.89084848484849	7.12563972690794	3.03012503991081e-08	6.68129222731876e-07	8.84173612446016
TRPV2	0.65978947368421	5.81912121212121	7.12505436239086	3.03530209186782e-08	6.68534468440985e-07	8.84005081520619
DTNBP1	0.550902255639097	7.08324242424242	7.11808676875038	3.09761568620721e-08	6.81157860973871e-07	8.81998819965852
MMAB	-0.646008	7.00251515151515	-7.11753	3.10266089009905e-08	6.81157860973871e-07	8.81838154227716
DLGAP1-AS1	0.539259398496242	5.56130303030303	7.11751106674952	3.10282188306364e-08	6.81157860973871e-07	8.81833031671515
KRT78	-1.1819	11.6266666666667	-7.11243	3.14914691450274e-08	6.90570321744353e-07	8.80369974494653
SUN1	-1.05773	7.07631818181818	-7.10461	3.22187798300361e-08	7.05746379624892e-07	8.78115831537255
NUP210	0.539048872180452	7.04242424242424	7.10161562062813	3.25011588526684e-08	7.11153772010136e-07	8.7725434820337
NUP107	0.366763157894736	8.78433333333333	7.10110553937705	3.25495784656111e-08	7.1123964468458e-07	8.77107381733093
ERP27	2.15528195488722	6.04815151515152	7.10082612601603	3.25761327693802e-08	7.1123964468458e-07	8.77026875149034
THAP12	0.476740601503762	9.06672727272727	7.10024447616347	3.26314806631811e-08	7.11671976424346e-07	8.76859283775164
CES2	-1.04603	11.5183333333333	-7.09953	3.27000061307184e-08	7.12390449121995e-07	8.76652184715171
HERC5	1.62243609022556	6.98972727272727	7.09590781916282	3.30471507606448e-08	7.1917065802051e-07	8.75609662927609
TLR1	1.90215789473684	5.67381818181818	7.09542226610735	3.30940231806086e-08	7.19408727577594e-07	8.75469738882896
NLRC4	0.591285714285715	4.21234848484848	7.09166815998007	3.34586983958411e-08	7.26547289135721e-07	8.74387829936132
INSYN1	-1.02726	8.13145454545455	-7.08781	3.38377547006228e-08	7.33982325960096e-07	8.73275687226227
XDH	2.09116353383459	6.92781818181818	7.0869143023057	3.3926325508464e-08	7.35107102819219e-07	8.73017618902858
ECHDC2	-0.901271	9.29648484848485	-7.08351	3.42651215055801e-08	7.41645402879155e-07	8.72036651811107
LGALS9	0.784969924812031	7.76033333333333	7.08235036919813	3.4381486103548e-08	7.43360403109217e-07	8.71701961025369
RIPOR3	0.711236842105264	5.774	7.0806022925401	3.45574522348826e-08	7.46358954902464e-07	8.71197989065589
SHROOM3	-1.14739	8.35712121212121	-7.07872	3.47482251982659e-08	7.49670492127674e-07	8.7065450191778
TPCN1	-0.382327	7.92548484848485	-7.06929	3.57184885303041e-08	7.69773798563207e-07	8.67935742349905
PTGS2	3.66303759398496	5.91462121212121	7.0670945713048	3.59482365223512e-08	7.73734105265008e-07	8.67302790172498
RASSF6	-1.23805	6.51981818181818	-7.0668	3.59795440788034e-08	7.73734105265008e-07	8.67216851776926
SLA2	0.626558270676693	5.77307575757576	7.06357348441608	3.63199830368464e-08	7.80217146331225e-07	8.66287155834142
EOMES	1.45584586466165	6.641	7.06189230218992	3.64988457538326e-08	7.8321906842174e-07	8.65802191435336
WDFY3	-0.437479	7.69556060606061	-7.05233	3.75332501292569e-08	8.04553748220398e-07	8.63043336181198
CRTAM	1.51826691729323	5.10706060606061	7.0495251395492	3.78422597315529e-08	8.10310034315957e-07	8.62233920328521
ADIRF	-1.79293	10.9473636363636	-7.04549	3.82913831922264e-08	8.19051050097826e-07	8.61069203990373
MCTP1	1.53836842105263	6.30627272727273	7.04397212045767	3.84616241165958e-08	8.21814489261863e-07	8.60631284774258
SMAP1	-0.542357	10.5569090909091	-7.04315	3.85543872933653e-08	8.22233188626225e-07	8.60393480869399
GREM1	2.5656052631579	5.92783333333333	7.04306866885613	3.85633566814857e-08	8.22233188626225e-07	8.60370517665847
ARRB1	0.687947368421051	6.82790909090909	7.03691083694715	3.92640373815742e-08	8.36282225974996e-07	8.5859296727513
CHL1	1.27486466165414	6.11577272727273	7.03584532615816	3.93865779945212e-08	8.38000720540179e-07	8.58285358228037
TRIP10	-0.828222	8.85821212121212	-7.03423	3.95733414751091e-08	8.40724706744911e-07	8.57818369638382
NEDD4	0.733417293233084	7.44051515151515	7.03400972299515	3.95985914020504e-08	8.40724706744911e-07	8.5775540326852
PLVAP	1.09542481203007	7.30851515151515	7.02979113749101	4.00902227606545e-08	8.50260963867652e-07	8.56537349577258
COL8A2	0.815530075187971	7.06366666666667	7.02483625095463	4.06755464531664e-08	8.61762027025232e-07	8.55106503591526
DCUN1D5	-0.483312	6.05148484848485	-7.02433	4.07362230272461e-08	8.62135223285934e-07	8.54959357362364
ATP1B1	-0.52603	13.1141515151515	-7.02321	4.0869859341298e-08	8.64050109685457e-07	8.54636048840475
PSMA1	0.375101503759398	11.6668181818182	7.02201637722479	4.1012508268853e-08	8.66151295412136e-07	8.54292100829257
PITX1	-0.894917	10.8159696969697	-7.01988	4.12699964740738e-08	8.70670810755986e-07	8.53674276953957
SH3KBP1	1.22551503759399	8.83875757575758	7.01417351439595	4.19646033904407e-08	8.84392973136857e-07	8.52026657925527
ARSG	-0.563553	5.7989696969697	-7.01358	4.2038103920182e-08	8.84920608251172e-07	8.51853912223256
BRCC3	-0.565583	8.75642424242424	-7.01325	4.20780390117934e-08	8.84920608251172e-07	8.51760180825581
SLC11A1	0.421242481203009	6.36128787878788	7.01134382869355	4.23135739339073e-08	8.88831195439799e-07	8.51209162149446
OPLAH	-0.821259	7.53906060606061	-7.01103	4.23527776059921e-08	8.88831195439799e-07	8.51117745657675
DENND4B	0.801214285714285	8.04090909090909	7.00705278790984	4.28483697231502e-08	8.97611050716169e-07	8.49969350405228
LRMP	1.46727443609023	5.95084848484848	7.00695366096721	4.28608043796343e-08	8.97611050716169e-07	8.49940707767783
SAT1	0.905815789473687	12.5219696969697	6.99989939086561	4.37551324842043e-08	9.15382975408835e-07	8.47902167869424
PBX1	-0.739586	9.45339393939394	-6.99513	4.43704335817e-08	9.2728648302632e-07	8.46523706758038
TBC1D9	0.617345864661655	7.30827272727273	6.99357823006278	4.45725284666e-08	9.30538678237537e-07	8.46075121970855
MCUR1	-0.506062	8.82383333333333	-6.98939	4.51225658280283e-08	9.41040510878078e-07	8.44864447143051
PARD3-AS1	-0.726432	4.33560606060606	-6.98612	4.55566456751261e-08	9.48490058987272e-07	8.43919381827114
GRAMD1A	0.75379887218045	6.4485303030303	6.98598745158791	4.55745185927654e-08	9.48490058987272e-07	8.43880662815266
EML3	-0.689342	7.83239393939394	-6.98517	4.56833778647845e-08	9.49768336688319e-07	8.43645162956029
GIT2	0.617285714285716	6.18387878787879	6.98346858328806	4.59120164254494e-08	9.53531619143074e-07	8.43152361989103
ADAM12	1.08177819548872	4.70651515151515	6.98088848412537	4.62603368626561e-08	9.59770159924598e-07	8.42406301534996
WDFY4	0.666406015037595	5.82045454545455	6.97878629151751	4.65461117656821e-08	9.64699486191223e-07	8.41798390917326
VCAN	2.05510902255639	7.7869696969697	6.97452589455625	4.71307584100946e-08	9.7555450765245e-07	8.40566258323897
CYBA	0.64499248120301	8.29421212121212	6.97426129647227	4.71673124922617e-08	9.7555450765245e-07	8.40489729930498
ELOVL7	0.99528947368421	8.43945454545455	6.97316606176234	4.73189234902425e-08	9.77438044955618e-07	8.4017295437456
MMP9	1.75331954887218	6.42872727272727	6.97289860743361	4.73560213579217e-08	9.77438044955618e-07	8.40095596830867
PARVG	0.833060150375941	6.28078787878788	6.97092346704048	4.76308990901482e-08	9.82099104720759e-07	8.3952429565613
NPAS2	-0.633632	6.51181818181818	-6.96789	4.80556431293995e-08	9.89837480549081e-07	8.38647968895314
MVK	-0.544821	6.99436363636364	-6.96594	4.83313395697604e-08	9.94493062205728e-07	8.38083292824667
LBH	1.40346616541353	7.59251515151515	6.96538781460636	4.84099095947017e-08	9.95087063650433e-07	8.37923
LYSMD2	0.764744360902254	9.31512121212121	6.96339831694358	4.86930174909595e-08	9.99879900704104e-07	8.37347378214844
REEP6	-1.10858	7.68927272727273	-6.96218	4.88675483603691e-08	1.00243564110958e-06	8.36994210045886
HECTD1	-1.1698	8.39759090909091	-6.96166	4.89416680616357e-08	1.00292849156807e-06	8.36844608310607
CPM	0.753896616541353	7.00654545454545	6.95793016019411	4.94797897281494e-08	1.01291909013014e-06	8.35765223011986
APOBEC3G	0.740984962406017	7.37701515151515	6.95407238996006	5.00425706244784e-08	1.02339357147363e-06	8.34648867112156
GALNT10	0.927684210526318	6.17487878787879	6.95174256056399	5.03855792993574e-08	1.0293568195433e-06	8.33974604697946
IL4I1	1.43976691729323	6.47575757575758	6.95096378712759	5.05007629211157e-08	1.02963310905375e-06	8.3374921436563
CAP2	-0.86069	7.18122727272727	-6.95096	5.05019585980111e-08	1.02963310905375e-06	8.3374687737334
RCN1	0.89148872180451	9.60157575757576	6.94901157896184	5.07906726655891e-08	1.03446597908216e-06	8.33184189918822
AMPD2	0.776270676691731	7.92948484848485	6.94832396248444	5.08931860159253e-08	1.03550048498459e-06	8.3298516668849
LINC02615	-1.22624	6.43530303030303	-6.94691	5.11038955147447e-08	1.03873207319868e-06	8.32577343793525
SPAG1	-1.0483	8.93221212121212	-6.94602	5.12388352280335e-08	1.04041858022359e-06	8.32317054088884
NINL	-0.934951	7.63809090909091	-6.94166	5.1897617152423e-08	1.05099117809532e-06	8.31056
PPP1R13L	-0.757335	9.7369696969697	-6.94165	5.18997133342371e-08	1.05099117809532e-06	8.31052088427261
CLEC2D	0.860063909774437	4.79695454545455	6.94153241253367	5.19170009058626e-08	1.05099117809532e-06	8.3101921553866
TRAF5	0.534595864661655	5.12116666666667	6.93861972725396	5.23624346592536e-08	1.05850559255407e-06	8.30175963563229
C10orf99	2.19060338345865	10.3471363636364	6.93841467287076	5.23939384756547e-08	1.05850559255407e-06	8.30116595607281
MRGPRX3	1.67561278195489	4.53518181818182	6.93630894279516	5.27185652101644e-08	1.06399031660555e-06	8.29506918371778
AGPAT4	1.01623872180451	6.336	6.93112384704699	5.35266058159759e-08	1.07921064958877e-06	8.28005509695738
MSANTD3	0.494248120300752	7.99557575757576	6.92879415906513	5.38937245047073e-08	1.08551937455608e-06	8.2733084800767
SP140	1.04708646616541	4.25006060606061	6.92638052023464	5.42767552569748e-08	1.09213559497477e-06	8.26632
FLVCR2	0.915789473684211	6.42472727272727	6.92513968229648	5.44747381606592e-08	1.09482936674889e-06	8.26272447204455
SMAP2	1.00933834586466	8.04715151515152	6.9248566609259	5.45199979346006e-08	1.09482936674889e-06	8.26190474685714
GID4	-0.740077	7.35721212121212	-6.91995	5.53110628015725e-08	1.1090140431766e-06	8.24768623084442
SLC22A4	1.32772180451128	5.28569696969697	6.91978722919108	5.53371474518469e-08	1.1090140431766e-06	8.24722086023634
TNFRSF1A	0.628522556390982	9.44190909090909	6.91893165725384	5.54762735295758e-08	1.11069047233564e-06	8.24474244301407
PAX9	-0.842669	8.6860303030303	-6.91676	5.58306659349897e-08	1.11625939523657e-06	8.23845721947534
ATP11C	0.505193609022558	5.83916666666667	6.91654686557742	5.58659364680606e-08	1.11625939523657e-06	8.23783387452186
RGS1	2.17283458646616	5.95454545454545	6.91616860721956	5.59279954949128e-08	1.11638524207742e-06	8.23673804507361
RND1	1.01971804511278	6.30381818181818	6.9121015896108	5.65996668083761e-08	1.12866726012998e-06	8.22495500106222
CTLA4	0.654312030075189	4.84306060606061	6.91155178345804	5.6691090768131e-08	1.12936550076493e-06	8.22336198898443
RMND5A	-1.29573	9.70666666666667	-6.91106	5.67733666121402e-08	1.12988029119449e-06	8.22193057357119
GJA5	0.750285714285717	4.61080303030303	6.90957751391166	5.70206113244682e-08	1.13367394173503e-06	8.21764152546143
HMGN5	-0.595511	6.21872727272727	-6.90754	5.73624771533781e-08	1.13933943957121e-06	8.21174159916449
MCOLN2	1.13803383458647	6.13019696969697	6.90604608885407	5.76148655758759e-08	1.14321825936037e-06	8.20740840462084
HELQ	-0.448207	6.49827272727273	-6.90209	5.82881685528164e-08	1.15543309167915e-06	8.19594089135416
POU2F2	0.373789473684213	6.28478787878788	6.89896691855725	5.88250262485336e-08	1.16492171169327e-06	8.18689184476288
CCDC6	-0.548459	9.72563636363636	-6.89295	5.98729011845565e-08	1.18450133855337e-06	8.16946490404351
CD7	0.96420112781955	5.78181818181818	6.8924939370211	5.99540197374029e-08	1.18493527064417e-06	8.16812859358628
LRRC8C	0.987150375939851	5.97321212121212	6.89210017466475	6.00234002253014e-08	1.18513658373842e-06	8.16698708518003
PP7080	-0.744635	6.73651515151515	-6.88959	6.04684198610439e-08	1.19274702860883e-06	8.15969647475451
NECTIN4	-0.752481	9.78781818181818	-6.88768	6.08085273561343e-08	1.19823850492917e-06	8.15416070548966
MAST3	0.530338345864663	6.74793939393939	6.88735153548629	6.08665181316103e-08	1.19823850492917e-06	8.15321990916624
SEPHS2	0.461586466165416	9.91266666666667	6.88536240185845	6.12232323723206e-08	1.20337612621466e-06	8.14745251128449
PLCD3	-0.406286	6.99013636363636	-6.88507	6.12764042478276e-08	1.20337612621466e-06	8.14659570250561
LNPK	-0.571778	8.21384848484849	-6.88489	6.13078092372484e-08	1.20337612621466e-06	8.14608999352492
SLC24A3	-0.88868	10.0618787878788	-6.88412	6.14472896488166e-08	1.20493260142895e-06	8.14384709249117
ST6GALNAC1	-1.2392	8.39612121212121	-6.87758	6.2638986169313e-08	1.2270989648687e-06	8.12488923955872
XPO6	0.39329887218045	9.52259090909091	6.87528267374959	6.30635651188184e-08	1.23420883406047e-06	8.11822198533979
TGFBI	1.59906390977444	9.7009696969697	6.87493098844784	6.31287740066545e-08	1.23427850037815e-06	8.11720197641834
LAMB3	0.793353383458649	10.0673636363636	6.87410814804882	6.32816098123888e-08	1.23605961956472e-06	8.11481541664598
CARD9	0.495503759398496	5.91242424242424	6.87262140990259	6.35587072511555e-08	1.24026206420603e-06	8.11050315734646
COL4A2	2.00427443609023	7.71766666666667	6.87103310923956	6.3856087684567e-08	1.24485173469593e-06	8.10589612470434
NAP1L2	-0.900583	5.33030303030303	-6.87005	6.40412978570815e-08	1.24724788365431e-06	8.1030376747506
TNS4	0.547823308270676	7.82601515151515	6.86876468634977	6.42832466634558e-08	1.25074332502337e-06	8.09931598097893
CHPF2	0.442210526315789	7.75089393939394	6.86579142273935	6.48475045743965e-08	1.2604969796932e-06	8.09069065142168
GIMAP6	1.27975	8.06992424242424	6.85475787782927	6.69854936537692e-08	1.30079201594773e-06	8.05867666994323
IL18	-1.66147	10.3386060606061	-6.85228	6.74762537309819e-08	1.30905239917441e-06	8.05147243138409
CLEC7A	1.41504323308271	5.90974242424242	6.85038730776041	6.78519413731539e-08	1.31506652297378e-06	8.04599276744985
SEPTIN6	0.841161654135337	6.34390909090909	6.84942073623131	6.80450832226141e-08	1.31728648245961e-06	8.04318746339135
PCSK1	1.25339473684211	4.03784848484849	6.8487920979762	6.8170996530103e-08	1.31728648245961e-06	8.04136291225114
DDX60L	1.04239097744361	6.81262121212121	6.8485683506454	6.82158688191585e-08	1.31728648245961e-06	8.0407135036124
FNDC3B	1.61211278195489	6.52074242424242	6.84849959853993	6.82296629694128e-08	1.31728648245961e-06	8.04051395537137
AKR1B10	1.74137218045113	11.3026060606061	6.8470405664771	6.8523062361787e-08	1.32167652364676e-06	8.03627912880622
OIP5-AS1	-0.743207	10.2181212121212	-6.84627	6.86783811775672e-08	1.32339737204627e-06	8.03404464840754
TMC8	0.667195488721806	5.648	6.84448913882116	6.90391985138476e-08	1.32907095523629e-06	8.02887323686783
ADHFE1	-0.411432	7.18924242424242	-6.84352	6.92362137497891e-08	1.33158331938955e-06	8.02606091978709
CERS2	0.686184210526317	8.61942424242424	6.84275028855016	6.93932033120185e-08	1.33211006588731e-06	8.02382568008276
ZNF365	-1.22077	5.88193939393939	-6.84273	6.93966734289228e-08	1.33211006588731e-06	8.02377632923941
HSD17B8	-0.79762	8.66887878787879	-6.84219	6.95069954467744e-08	1.33274929526075e-06	8.0222086520463
TAF5	0.458259398496241	7.06343939393939	6.84191889825129	6.95631094124912e-08	1.33274929526075e-06	8.0214122268527
OAS2	1.40064285714286	6.45321212121212	6.84052072141513	6.98497938473234e-08	1.3369624499209e-06	8.01735332118387
PLAU	1.19259962406015	6.8140303030303	6.83909483593514	7.01433883268789e-08	1.34129969216088e-06	8.01321382149271
SLC2A6	0.856466165413535	6.75545454545455	6.83865202768566	7.0234817287816e-08	1.34176648561008e-06	8.01192826926959
FRMD6	-0.619461	11.1534090909091	-6.83083	7.18696511819919e-08	1.37168950077661e-06	7.98921980735147
FOXN2	0.570421052631578	6.40157575757576	6.82862997324529	7.23366121495459e-08	1.37819512870734e-06	7.98282839127481
CLIC2	1.62584210526316	7.00690909090909	6.82857559170656	7.2348188415734e-08	1.37819512870734e-06	7.98267046881154
ZNF462	-0.684132	8.64939393939394	-6.82301	7.35427453669525e-08	1.39961911120889e-06	7.96650886083153
P2RX5	0.959951127819548	6.10551515151515	6.82191701775112	7.37798350734291e-08	1.40279779487666e-06	7.96333244263267
ADAMDEC1	2.16232330827068	4.98245454545455	6.82083986435016	7.40141046442722e-08	1.40591687768783e-06	7.96020382307047
PRKCQ	0.777853383458648	6.22378787878788	6.82047899641476	7.4092757452393e-08	1.40607686915105e-06	7.95915565310509
VEGFC	1.59000751879699	6.0799696969697	6.81967518881107	7.42682543987436e-08	1.4070343479058e-06	7.95682089346235
LY6E	1.29591353383459	8.88193939393939	6.81960422904847	7.42837673311238e-08	1.4070343479058e-06	7.95661477959325
DDX23	0.550637218045114	7.87228787878788	6.81883639020167	7.44518384584675e-08	1.40888493173627e-06	7.95438444546748
AKIP1	0.590599624060152	7.85613636363636	6.8163207428712	7.50051787176473e-08	1.41801575364119e-06	7.94707695375992
C12orf54	0.795259398496242	5.91390909090909	6.81516007841115	7.52618755454318e-08	1.42152642480669e-06	7.94370527489314
GYS2	-2.82291	7.09524242424242	-6.81354	7.56213616746788e-08	1.42697010564443e-06	7.93900276188114
MYO5B	-0.868673	8.32678787878788	-6.81314	7.57102447831423e-08	1.42730208173568e-06	7.93784351230633
CLEC10A	1.33871428571429	7.52593939393939	6.80826921651919	7.68042516986152e-08	1.44656436806959e-06	7.92368551706579
LOC101928844	-1.20405	7.60845454545455	-6.80378	7.78257584254605e-08	1.46430988598118e-06	7.91064677522269
SKIDA1	-0.888927	5.00848484848485	-6.80349	7.78927140787152e-08	1.46430988598118e-06	7.90979812780229
BTC	-0.843748	6.35815151515152	-6.80187	7.82652510016746e-08	1.46993301154271e-06	7.9050895966607
NUDCD1	0.741827067669174	6.3700303030303	6.79873281536031	7.89915597446846e-08	1.48218370913621e-06	7.89597384334036
TAPBPL	0.869287593984962	7.77089393939394	6.79523353357807	7.98098472305892e-08	1.49613572228804e-06	7.88580361765373
PRNP	0.781802631578948	9.38462121212121	6.79374110954012	8.01614400253787e-08	1.50132103905342e-06	7.88146579360956
SCD5	-0.501306	5.92416666666667	-6.79058	8.09103198529682e-08	1.5139303867068e-06	7.87228949776923
TMEM170A	0.474725563909775	6.2140303030303	6.78634474915458	8.19271231480612e-08	1.53152468024961e-06	7.85996534547713
PRKAA2	-1.25094	5.43566666666667	-6.77605	8.44498316870864e-08	1.57721089571563e-06	7.83003785081286
NIPAL2	-0.454684	6.84178787878788	-6.77135	8.56293445775496e-08	1.59774940147914e-06	7.81635
AKTIP	-0.589092	8.29342424242424	-6.77074	8.57830207232251e-08	1.59880533273734e-06	7.81458123683867
DOCK11	1.1914530075188	6.30233333333333	6.77048915988794	8.58456487034933e-08	1.59880533273734e-06	7.81386106930156
CD8A	1.39337969924812	7.53239393939394	6.76932794151766	8.61399580916376e-08	1.60279563285565e-06	7.81048379111132
IRAK3	1.15486842105263	5.11157575757576	6.76825987416498	8.64115574563215e-08	1.60635635267689e-06	7.80737734478839
NMU	-1.37126	11.3799393939394	-6.76542	8.71373891081263e-08	1.61766578894803e-06	7.79912326925054
MRC1	1.91910902255639	8.23327272727273	6.76525027114375	8.7181528708602e-08	1.61766578894803e-06	7.79862354009895
TOR1A	0.434439849624061	7.87093939393939	6.76369188579441	8.75829402406528e-08	1.62360930236862e-06	7.79409052065902
EPM2AIP1	-0.633876	8.6530303030303	-6.76137	8.81835822788247e-08	1.63323173062382e-06	7.78734633010269
TNFRSF14	0.69452255639098	7.73190909090909	6.75933369337394	8.87154610221673e-08	1.64156399734271e-06	7.78141249731496
GJA4	0.989364661654133	6.84415151515152	6.75671839607487	8.94021563302349e-08	1.65274291033022e-06	7.77380390449968
PARD3	-0.723739	9.25059090909091	-6.75614	8.95543870812548e-08	1.65402987431163e-06	7.77212510580462
FCGR2B	1.29768421052632	7.75084848484848	6.75295758078511	9.03990429213561e-08	1.66809146389721e-06	7.76286182027456
CPNE8	0.753003759398497	6.13266666666667	6.74562742487702	9.23744190899415e-08	1.70297260092055e-06	7.74153178671792
ZYX	0.837468045112784	7.3895	6.74025989977225	9.38484694964377e-08	1.72855584893117e-06	7.72591034424726
SEPTIN10	-0.657615	9.73659090909091	-6.73389	9.56280271507828e-08	1.75971390770756e-06	7.70737513685772
ESRP1	-0.577017	10.8477575757576	-6.73321	9.58193481572745e-08	1.76161539895022e-06	7.70540299371844
VAMP5	0.764847744360903	7.04645454545455	6.73172465284239	9.62414940677538e-08	1.76753732096986e-06	7.70106540266548
S100A7A	1.31785338345865	5.86587878787879	6.73129	9.63646664693288e-08	1.76753732096986e-06	7.69980338149067
SP100	1.06018045112782	6.84637878787879	6.73097947945869	9.64533182918037e-08	1.76753732096986e-06	7.69889605582477
RNF11	-0.498502	8.88990909090909	-6.73083	9.64945952659736e-08	1.76753732096986e-06	7.69847388266387
LMO2	0.581063909774438	6.85309090909091	6.72352608426081	9.8598091563133e-08	1.80441717658637e-06	7.67719556342932
ZNF540	-0.498267	4.94766666666667	-6.72183	9.90934003949132e-08	1.81182554274571e-06	7.6722512619461
TTC39B	0.707473684210528	6.96866666666667	6.71795843362101	1.00231571471791e-07	1.83096377047147e-06	7.66098281300436
MAN1A1	1.05558082706767	7.23034848484849	6.71623837897164	1.00741714293361e-07	1.83806587794116e-06	7.65597364504916
GCH1	1.3762969924812	9.74351515151515	6.71602906407192	1.00803972527816e-07	1.83806587794116e-06	7.65536406085416
NOCT	0.694071428571431	5.72145454545455	6.71500722579059	1.01108463978804e-07	1.8407990443509e-06	7.65238813414843
BEAN1	-1.42808	5.95072727272727	-6.71491	1.01137752798861e-07	1.8407990443509e-06	7.65210235478678
MEF2A	0.728768796992481	8.84222727272727	6.71268133517949	1.01805006707491e-07	1.85126070780262e-06	7.64561410553756
S100A2	0.446563909774442	14.1040303030303	6.71115611778365	1.02264395263825e-07	1.85792691250185e-06	7.64117178592061
ERO1A	-0.983534	12.0238484848485	-6.70982	1.02670012648708e-07	1.86360500747034e-06	7.63726600568358
AHNAK	-1.22084	7.68790909090909	-6.70776	1.03296323238104e-07	1.87327507930261e-06	7.6312653467438
LOC654780	-0.483808	7.47848484848485	-6.70501	1.04138214752031e-07	1.88683366294156e-06	7.62325632514487
NPR3	-1.44863	6.04327272727273	-6.70303	1.04748441444994e-07	1.89498889017511e-06	7.61749155883176
GIMAP8	0.86903947368421	5.83639393939394	6.7029324187124	1.04777618571692e-07	1.89498889017511e-06	7.61721676717293
CARD8	0.711556390977445	6.9370303030303	6.70190204240382	1.05096871154653e-07	1.89904734421237e-06	7.61421502297065
AMFR	-0.910885	9.05248484848485	-6.70153	1.05211952217909e-07	1.89941252962557e-06	7.61313522033093
ACTRT3	0.578789473684211	5.29075757575758	6.70098167227712	1.05382869045469e-07	1.9007841632066e-06	7.61153369135862
TMEM154	-0.714707	11.3652121212121	-6.70014	1.05644952866694e-07	1.90379622083175e-06	7.60908294886586
GBGT1	0.980327067669175	6.39721212121212	6.69633541933352	1.06838687765086e-07	1.92357676955467e-06	7.59799676973414
CDC42EP4	0.704789473684212	8.07921212121212	6.69515556295782	1.07211593597763e-07	1.92855643793425e-06	7.59455900178514
LGALS3	-0.773477	9.79162121212121	-6.69385	1.07624953650063e-07	1.93425421636257e-06	7.59076224717225
GXYLT1	-0.542491	7.40737878787879	-6.68723	1.09750839242777e-07	1.97069197531807e-06	7.57146342923394
ADGRE1	0.824714285714286	4.59987878787879	6.68677099335567	1.09899719195054e-07	1.97159702330123e-06	7.57012594402431
IKBIP	1.19388721804511	5.99618181818182	6.68557964985895	1.10287146544662e-07	1.97677615127187e-06	7.56665391304239
BRAF	-0.592402	7.02565151515152	-6.68294	1.11149810430696e-07	1.99045648893826e-06	7.55896656969319
ADH7	-2.16488	10.5085151515152	-6.67931	1.12349515651206e-07	2.01014267457801e-06	7.54837446505493
DHCR24	-0.796124	11.495303030303	-6.67744	1.12972444400202e-07	2.01948331190753e-06	7.54291923279236
PRDX5	-0.709716	12.047803030303	-6.67403	1.14115388496408e-07	2.03809473067493e-06	7.53298785067679
FAM221A	-0.989297	8.95766666666667	-6.67301	1.1446107515996e-07	2.04244668964132e-06	7.53000367530313
OLMALINC	-0.740154	4.65336363636364	-6.67209	1.1477098453484e-07	2.04615305554055e-06	7.52733600817599
SIPA1L2	-0.671316	9.43151515151515	-6.66898	1.1583220001434e-07	2.06323529936575e-06	7.51825547137985
RUFY1	-0.344081	6.821	-6.66696	1.16524487535112e-07	2.07372156883597e-06	7.5123765121222
ANGPTL2	1.36401503759399	7.37451515151515	6.66552339840609	1.17020280463876e-07	2.07924950639391e-06	7.50818764006054
RASAL2	-0.734842	8.02509090909091	-6.66546	1.1704281472983e-07	2.07924950639391e-06	7.50799767398877
CNKSR3	-0.738511	6.07606060606061	-6.66463	1.17330572433479e-07	2.08234493908843e-06	7.50557506101654
PPARGC1A	-0.682301	4.78919696969697	-6.66435	1.17425075482286e-07	2.08234493908843e-06	7.50478074294328
TMEM176A	1.4719962406015	7.52427272727273	6.6633931513116	1.17759363331338e-07	2.08642496748382e-06	7.50197610772334
PPM1L	-0.61962	6.14589393939394	-6.65898	1.1930381149764e-07	2.11192007957052e-06	7.48912096234565
BBOX1	-1.19282	9.13684848484849	-6.65841	1.19507803829098e-07	2.1132894380124e-06	7.4874355048605
FLNB	0.505142857142857	8.84930303030303	6.65816782852249	1.19592274774889e-07	2.1132894380124e-06	7.48673841851093
PLEKHG2	0.652387218045114	6.10645454545455	6.65731993292847	1.19892396960737e-07	2.11672458514189e-06	7.4842656752622
ZNF662	-0.959376	6.68693939393939	-6.64997	1.22525973772616e-07	2.16131499638903e-06	7.46282926068496
S100A14	-0.444132	13.2892121212121	-6.64708	1.23577816772078e-07	2.17795023731846e-06	7.45439620306837
FMNL1	0.648937969924813	5.36083333333333	6.6457541868228	1.24062895381309e-07	2.18457627830184e-06	7.45053130134287
LOC388780	-0.789733	6.81390909090909	-6.64349	1.24897196520407e-07	2.19733459713099e-06	7.44391917944618
LINC00938	-0.728353	6.11921212121212	-6.63978	1.26275816693031e-07	2.21963838982544e-06	7.43308940761569
SH3GL1	-0.679417	9.33339393939394	-6.63827	1.26838577655457e-07	2.22678964148912e-06	7.42870259940166
ANXA6	0.646657894736844	6.08868181818182	6.63792110271137	1.26970242006728e-07	2.22678964148912e-06	7.42767906731545
SERPINE2	0.777928571428571	6.4855303030303	6.63779841522735	1.27016321391568e-07	2.22678964148912e-06	7.42732110637684
INPP4A	0.558199248120302	5.3169696969697	6.63623630475129	1.27604500657605e-07	2.23514410119502e-06	7.42276330426089
CCM2	0.66378195488722	7.18639393939394	6.63453120091511	1.28249656950571e-07	2.24419417439968e-06	7.41778810229945
SAMD9L	1.56445112781955	7.8299696969697	6.63427901746675	1.28345353862825e-07	2.24419417439968e-06	7.41705225765203
COQ9	-0.410314	7.78584848484848	-6.63306	1.28810140039208e-07	2.24939355703836e-06	7.4134861573106
TSTD1	-0.73294	10.4654242424242	-6.63269	1.28949589800554e-07	2.24939355703836e-06	7.41241873155471
DUSP6	1.8823984962406	9.25590909090909	6.63261198713932	1.28979761424506e-07	2.24939355703836e-06	7.41218793323832
CD80	1.24156015037594	4.67409090909091	6.63100198865786	1.29595466667377e-07	2.25816434999788e-06	7.40748985053532
MUS81	0.376278195488723	7.82621212121212	6.62983315354155	1.30044315777851e-07	2.26401499668552e-06	7.40407900440441
GSTO2	-0.712906	7.64481818181818	-6.62802	1.30742105894406e-07	2.27418566647429e-06	7.39879975717282
FCGR2C	0.927947368421055	7.22572727272727	6.6274286150896	1.30972628296925e-07	2.27621787424717e-06	7.39706
TECR	-0.80241	8.72763636363636	-6.62221	1.33012380185931e-07	2.3065497214947e-06	7.3818166702975
ZFP3	-0.435327	7.296	-6.62213	1.33042108295661e-07	2.3065497214947e-06	7.38159621462931
AGAP1	-0.49218	7.48109090909091	-6.62208	1.33063529710123e-07	2.3065497214947e-06	7.38143738973756
CHST2	0.7938007518797	5.08510606060606	6.61893948433507	1.34303771383418e-07	2.32603443500641e-06	7.37228521961959
OGFOD1	-0.791365	8.85184848484849	-6.61851	1.34474543624632e-07	2.32697911660221e-06	7.37103166198313
EFNA5	-0.747079	7.81763636363636	-6.61126	1.37392155215911e-07	2.37541307390133e-06	7.34985753292637
AFAP1L2	0.811458646616543	6.79093939393939	6.60970496975823	1.38024509278041e-07	2.38428705802904e-06	7.34532768173587
KCNJ15	0.944736842105264	6.66406060606061	6.60751271700838	1.38922965182304e-07	2.39773852234045e-06	7.33892720832269
LLGL2	-0.487075	7.79865151515152	-6.6036	1.40542133021879e-07	2.4235952155306e-06	7.3274963898696
MFSD6	-0.572267	9.81777272727273	-6.60185	1.4127258741307e-07	2.43409507108182e-06	7.3223826839658
DCT	-1.69873	7.91148484848485	-6.59883	1.42538077176267e-07	2.4537874833586e-06	7.31358566030735
RAP1GAP	-0.537712	6.14948484848485	-6.5973	1.43186814666588e-07	2.46250848631525e-06	7.30910623463195
GOLGA2	-0.510695	8.55839393939394	-6.59706	1.43290664130526e-07	2.46250848631525e-06	7.30839105758954
SPIB	0.760060150375942	5.50581818181818	6.59413767789409	1.44533675046728e-07	2.48019798094212e-06	7.29987088677204
RIOK1	0.503541353383458	8.70293939393939	6.59405804397284	1.44567756044126e-07	2.48019798094212e-06	7.29963831408202
IL15	1.58304135338346	5.74090909090909	6.59320425892572	1.44933660652015e-07	2.48434659239211e-06	7.29714478979228
RILPL2	0.991210526315792	8.22830303030303	6.59078332643317	1.45976279300442e-07	2.50007791948174e-06	7.2900740751238
TRNP1	1.20372368421053	6.80819696969697	6.5899367883799	1.46342637965482e-07	2.50421021769821e-06	7.28760153904503
CD74	1.23401879699248	6.39057575757576	6.58918084907092	1.46670571367023e-07	2.50767848790707e-06	7.28539358167796
TLR4	1.26155639097745	5.12086363636364	6.58884707089675	1.46815603079483e-07	2.5080163730839e-06	7.28441866644774
FAM189A2	-0.638771	7.51984848484848	-6.58776	1.47287473142414e-07	2.51251473449262e-06	7.28125337284897
SERPINE1	1.75788345864662	5.58724242424242	6.58754289121061	1.4738367656635e-07	2.51251473449262e-06	7.28060928807903
LAT2	0.700958646616541	6.48056060606061	6.5873785608589	1.4745541246835e-07	2.51251473449262e-06	7.28012928787976
PYCARD	0.895883458646619	9.51054545454545	6.58201	1.4981653225881e-07	2.55057550370207e-06	7.26445960150155
HSBP1L1	-0.691346	8.19133333333333	-6.58137	1.50101893399264e-07	2.55326253844237e-06	7.26258255166008
ASH1L	-0.377767	9.75178787878788	-6.5781	1.51563521030326e-07	2.57593654885243e-06	7.25302390095506
FCRL3	0.834988721804513	4.60960606060606	6.57721789450837	1.51959960805771e-07	2.58048377887391e-06	7.25044719419611
EPAS1	0.616659774436094	8.03856060606061	6.57315218568212	1.53801050809118e-07	2.60953460868589e-06	7.23856831626344
ANKRD37	-1.05058	7.55787878787879	-6.57103	1.54768729310046e-07	2.62372966089452e-06	7.23238170018982
ACAP3	-0.484397	6.98328787878788	-6.57042	1.55050850292332e-07	2.62628855643213e-06	7.23058531584378
TTC9	-0.758677	8.73224242424242	-6.56782	1.56250419637553e-07	2.64436995060308e-06	7.2229834964249
SGMS1	0.714947368421056	8.84436363636364	6.56370340052468	1.58167112049188e-07	2.67454708643311e-06	7.21095757235703
MAPK13	-0.769496	9.61225757575758	-6.563	1.58495528766175e-07	2.67783880289248e-06	7.20891162971005
DOCK10	0.943642857142857	6.19183333333333	6.56151751855463	1.59194825459535e-07	2.68738583518157e-06	7.20456930929214
CDC42SE2	1.18743984962406	5.89139393939394	6.56015213951376	1.59840184284484e-07	2.69600701732068e-06	7.20057882400294
ATP13A3	0.836518796992481	8.28843939393939	6.55836329597236	1.60689690056746e-07	2.70805411163814e-06	7.19535053749154
BCL2L2	-0.391867	7.83022727272727	-6.55591	1.61860177419396e-07	2.72548579656326e-06	7.18819190514514
MID2	-0.559	7.58084848484848	-6.55504	1.62282355532912e-07	2.73029835304573e-06	7.18562259543319
IFIT5	1.00426691729323	8.6315	6.55468455600311	1.62451021137284e-07	2.730841220982e-06	7.18459799272005
ABLIM3	-1.09414	7.8420303030303	-6.55346	1.63042095440998e-07	2.73847801411427e-06	7.18101574371162
TAGAP	1.22432706766917	5.80872727272727	6.5502330867337	1.64608367331744e-07	2.76246783097137e-06	7.17158573010877
TAPBP	0.745447368421054	6.80530303030303	6.54986118313138	1.64789907375469e-07	2.76319827099185e-06	7.17049854905672
IGSF11	-0.77594	4.57118181818182	-6.5488	1.65307931980309e-07	2.76956494240818e-06	7.16740285516771
GPRIN2	-0.709432	7.15631818181818	-6.54847	1.65471725978084e-07	2.76999115870169e-06	7.16642604893255
ZFYVE9	-0.474103	6.51657575757576	-6.54747	1.65960051199968e-07	2.77584476614416e-06	7.16351959255742
IL24	2.19445112781955	5.35624242424242	6.54387916555978	1.6773783849189e-07	2.80172883175016e-06	7.15301022801772
LRRC8D	0.569142857142856	8.59745454545454	6.54377936830677	1.67787466623467e-07	2.80172883175016e-06	7.1527184539678
SPINK5	-0.903451	13.9854545454545	-6.54258	1.68384313728558e-07	2.80935195429955e-06	7.14921621636225
BTG1	1.15899248120301	9.83327272727273	6.5421983027517	1.68575691423517e-07	2.8102030957454e-06	7.14809586185209
FBXO33	0.369462406015039	8.19063636363636	6.53526009705267	1.72079029132945e-07	2.86621817160624e-06	7.12780869593553
SFMBT2	0.674644736842105	6.01431818181818	6.52576279905142	1.76993831153971e-07	2.94563050169049e-06	7.10003407611166
PTK6	-1.0073	9.9595303030303	-6.52389	1.77980385928096e-07	2.95958912513822e-06	7.09455195385101
C6orf136	-0.436395	7.53025757575758	-6.51986	1.80118397724016e-07	2.99265596749587e-06	7.08277501714285
SDSL	0.498462406015038	5.36336363636364	6.51890069613893	1.8063275173295e-07	2.99871336852852e-06	7.07996265105924
VDAC2	-0.56309	12.5660606060606	-6.51744	1.814175417511e-07	3.00684105420646e-06	7.07568701190164
KPNA4	-0.761124	9.32515151515152	-6.51743	1.81422705832945e-07	3.00684105420646e-06	7.07565893865516
PPP2R5E	0.548977443609026	9.82613636363636	6.5098082450016	1.8557082109348e-07	3.07205845584287e-06	7.0533632135152
CXCL13	3.07691729323308	4.91672727272727	6.50963795942712	1.85664588760295e-07	3.07205845584287e-06	7.05286500627581
TMEM184A	-0.702045	8.47613636363636	-6.5076	1.86793057388248e-07	3.08817820146169e-06	7.04688889076959
TUFT1	-0.682835	10.4635757575758	-6.5003	1.90877634224598e-07	3.15310323004181e-06	7.02555596204252
RHCG	-0.850056	13.6082121212121	-6.48859	1.97628604657194e-07	3.26186200087326e-06	6.99127911940575
IL1RN	-0.936162	12.0627878787879	-6.48832	1.97787346738931e-07	3.26186200087326e-06	6.99048731141394
BCKDHA	-0.636914	9.22963636363636	-6.48544	1.99488273908913e-07	3.28701927393518e-06	6.98204275975318
FAM110C	0.700327067669177	10.4134242424242	6.4849262111828	1.99790983437906e-07	3.28701927393518e-06	6.98054746230616
MTMR3	-0.405575	7.08822727272727	-6.4847	1.99925070442767e-07	3.28701927393518e-06	6.97988583586757
DUSP13	-0.871654	6.12857575757576	-6.48463	1.99969505801561e-07	3.28701927393518e-06	6.97966667614587
IGFBP2	-0.798045	11.1169090909091	-6.48412	2.00268494902539e-07	3.28923341791939e-06	6.97819329759946
CTSZ	0.645913533834586	8.24218181818182	6.48314845921515	2.00848045960448e-07	3.29604813784765e-06	6.97534360642717
ANKRD20A5P	-1.29916	7.78478787878788	-6.48114	2.0204971996467e-07	3.31305277920775e-06	6.9694610281271
SHROOM4	-0.680684	5.62090909090909	-6.48001	2.02730476100758e-07	3.3214949770976e-06	6.9661440278965
BMP7	-0.581647	6.7205303030303	-6.47906	2.03298058793585e-07	3.3280706746577e-06	6.96338697918206
FLJ32255	0.823325187969925	5.0075	6.47629663139463	2.04975168059501e-07	3.35278418277718e-06	6.95528516474995
TXNL4B	0.429308270676692	7.03539393939394	6.47551623013636	2.05450621680668e-07	3.35781787483156e-06	6.9530004024869
OXR1	-0.877383	7.84630303030303	-6.47366	2.06588077526775e-07	3.37365407843684e-06	6.94755583490346
ABAT	-0.953342	8.36639393939394	-6.47088	2.08298561157366e-07	3.39881458266636e-06	6.93942462923528
TEP1	0.744159774436092	6.62965151515152	6.47027661257767	2.08671721302034e-07	3.40213072653748e-06	6.9376596025473
RCBTB2	0.34872932330827	6.49628787878788	6.46849408497516	2.09779104669675e-07	3.41740232269452e-06	6.93244027950432
MAPK11	0.437812030075188	6.92921212121212	6.46495168508984	2.11997401852243e-07	3.45019180100223e-06	6.92206743713239
SNX6	0.395033834586467	10.1279848484848	6.46473070659588	2.12136561961627e-07	3.45019180100223e-06	6.92142034530448
MRPS6	0.679718045112784	9.07857575757576	6.46360562884419	2.12846502353248e-07	3.45892842825842e-06	6.91812573500295
COL15A1	1.94517669172932	9.66312121212121	6.46064471450264	2.14726341689468e-07	3.48664727247757e-06	6.9094548313747
ARMT1	0.536755639097741	8.5810303030303	6.45983177872524	2.15245382408057e-07	3.49224295072261e-06	6.90707409983515
TACC2	-0.423237	6.96418181818182	-6.45629	2.17518711292101e-07	3.52626892208839e-06	6.89671406748553
CHI3L2	2.22187593984962	6.92666666666667	6.45588247150553	2.17784965116982e-07	3.52772879175332e-06	6.89550778988381
MRPL9	0.433468045112782	9.34310606060606	6.4531740486241	2.19544030550898e-07	3.55334764402548e-06	6.88757514761347
LDHA	0.333763157894738	13.1153333333333	6.44682170209643	2.23726108028778e-07	3.61811018484989e-06	6.86896830001956
PLOD3	0.853289473684214	7.70021212121212	6.44588743830481	2.24347914962569e-07	3.6252377768084e-06	6.86623153219523
TARP	0.982804511278196	5.995	6.44277444747868	2.26432382781072e-07	3.65589150895379e-06	6.85711220550803
CWH43	-1.59287	8.88510606060606	-6.44251	2.26610127496711e-07	3.65589150895379e-06	6.85633848321764
CGNL1	-0.751898	7.67069696969697	-6.43862	2.29243396772333e-07	3.69539617292985e-06	6.84494649358862
FGL2	1.46161278195489	9.85939393939394	6.43820091770374	2.2953026967086e-07	3.69704386893024e-06	6.84371335115565
NQO1	-1.79096	8.97451515151515	-6.43405	2.3238025431504e-07	3.73993976820049e-06	6.83154562300503
NRG2	-0.596906	6.2610303030303	-6.42873	2.36080466558758e-07	3.79643937427541e-06	6.81596890542176
TARS	-0.503562	7.53889393939394	-6.42763	2.36853642424873e-07	3.80581603129083e-06	6.81274496127112
DENND1C	0.705454887218045	6.10175757575758	6.42273913180176	2.40322966294664e-07	3.85846520303566e-06	6.79840727484188
CHMP4C	-1.13003	9.84712121212121	-6.42197	2.40873670458162e-07	3.86420813801512e-06	6.79615044847208
MAPK3	-0.526684	9.16524242424242	-6.42071	2.41779924872822e-07	3.87564121367396e-06	6.79244776997124
CHP2	-0.85332	5.86709090909091	-6.41982	2.42417726504492e-07	3.88275624187715e-06	6.78985022693531
CD180	0.747575187969925	7.36236363636364	6.41801156174745	2.43723881323978e-07	3.90055621741596e-06	6.78455199743978
LGALS2	1.53845488721805	6.64115151515152	6.41564994842444	2.45440888844089e-07	3.92489779197085e-06	6.7776302772985
DOCK8	0.83691165413534	7.37960606060606	6.41390656324469	2.46716225701899e-07	3.94055338454536e-06	6.77252034970269
MT-CO1	-0.284368	14.5597272727273	-6.41377	2.46813542990853e-07	3.94055338454536e-06	6.77213151224346
RHOD	-0.755581	10.6349242424242	-6.41178	2.48280150569402e-07	3.96081027454182e-06	6.76629009948109
PAX6	-1.32768	5.39013636363636	-6.41133	2.48611323567106e-07	3.96293575568236e-06	6.76497583738491
GRHL1	-0.759836	10.661803030303	-6.40949	2.49973570358373e-07	3.98148039152346e-06	6.75958811948134
ZNF706	-0.599461	9.86089393939394	-6.40818	2.50949315215874e-07	3.99384438786725e-06	6.7557470600068
CYP27B1	1.14787969924812	5.03524242424242	6.40719219574901	2.51690640174717e-07	4.0024609268769e-06	6.7528387845032
CD226	0.717928571428573	3.80357575757576	6.4066287540687	2.52112637949187e-07	4.0059897812545e-06	6.75118708173698
ENC1	-0.620615	7.32028787878788	-6.4032	2.54694998019434e-07	4.043813287349e-06	6.74113959420023
DNAJB6	0.49	9.35287878787879	6.40257032878505	2.55173377577683e-07	4.04819825077876e-06	6.7392895072781
CRYBG3	-0.491906	9.24257575757576	-6.40079	2.56529863910225e-07	4.06649596622852e-06	6.73406224623371
SLC6A4	-1.06833	6.82724242424242	-6.39999	2.57140077608119e-07	4.07294421977227e-06	6.73171978581938
TBX21	0.682879699248121	5.9519696969697	6.39902589327723	2.57877078545216e-07	4.08138892454843e-06	6.72889802783777
PRSS8	-1.12253	9.35109090909091	-6.39622	2.60038941678821e-07	4.11235359506452e-06	6.72066722757545
ADAM8	0.606966165413534	6.44810606060606	6.39544572594197	2.60637323389763e-07	4.11856341877383e-06	6.71840112743756
AGA	-0.787944	8.66087878787879	-6.39379	2.61920620345072e-07	4.13557787060622e-06	6.71355873047587
DUSP2	1.04735714285714	7.02533333333333	6.39254964117419	2.62891905794849e-07	4.14764290458524e-06	6.7099094426871
MAP2K4	-0.404303	8.3850303030303	-6.39225	2.63127460296596e-07	4.1480904587387e-06	6.70902645707364
MMUT	-0.563767	9.39237878787879	-6.39026	2.64686781906164e-07	4.16938950475477e-06	6.70320115712619
ERCC4	0.333872180451128	5.59998484848485	6.38749188038624	2.66876538617637e-07	4.20057797143373e-06	6.69507841521603
TIGAR	0.805263157894737	8.53536363636364	6.38609933964777	2.67984255848141e-07	4.21178825968907e-06	6.69099479461524
NEK7	0.620680451127818	10.2384242424242	6.38606766942584	2.68009502164921e-07	4.21178825968907e-06	6.69090192065109
SNHG28	-0.46959	6.27172727272727	-6.38321	2.70299553337797e-07	4.24444498617728e-06	6.68251369868165
AGTRAP	0.994022556390979	7.7009696969697	6.3824524690104	2.70907200767349e-07	4.25065287348205e-06	6.68029989012887
ZEB2	1.5269060150376	5.40001515151515	6.37123770646971	2.80098454130087e-07	4.39142611600507e-06	6.64740696534899
TDO2	1.03174436090226	4.35239393939394	6.36752837082334	2.83207092297849e-07	4.43668951087264e-06	6.63652608145462
LANCL3	-1.20433	5.91833333333333	-6.36709	2.83578244982673e-07	4.43856080424182e-06	6.63523496649843
MEGF9	-0.565658	8.18568181818182	-6.36686	2.8377322067732e-07	4.43856080424182e-06	6.63455738940817
KLHDC7B	0.562257518796993	5.48395454545455	6.36659871280041	2.83991628301971e-07	4.43856080424182e-06	6.63379893515764
CXorf65	0.783924812030073	4.29236363636364	6.36116442241443	2.88621587368149e-07	4.50740468073144e-06	6.61785661573015
PLEKHB2	0.426003759398499	9.08693939393939	6.3605964645895	2.89109846607617e-07	4.51151070844201e-06	6.61619034026166
NFAM1	0.446639097744363	6.53027272727273	6.35919297448205	2.90319961462062e-07	4.52686600345167e-06	6.61207271057296
GLRX	1.23321052631579	8.4214696969697	6.35457703508987	2.94335989287519e-07	4.58591505177076e-06	6.59852955086336
FLT3LG	0.487543233082707	5.65225757575758	6.35392281813465	2.94909688008109e-07	4.59128060933931e-06	6.59660999447104
GK	1.22394736842105	6.60430303030303	6.34779068177185	3.003421347709e-07	4.67222212917497e-06	6.5786165026935
NSUN7	-0.568615	4.98184848484849	-6.34731	3.00771893504569e-07	4.67439900191258e-06	6.57720698003972
TMEM176B	1.06843421052632	6.32659090909091	6.34711257650144	3.00949019203103e-07	4.67439900191258e-06	6.57662662981411
MS4A14	1.40590977443609	6.26439393939394	6.34669245353849	3.01325636151704e-07	4.67662059022734e-06	6.57539378452138
ENTPD7	0.655877819548874	6.59790909090909	6.34548297285113	3.02412519587083e-07	4.68985364419286e-06	6.57184453156905
ERI1	0.624434210526315	6.19472727272727	6.34286263079762	3.04780810269192e-07	4.72252995742596e-06	6.56415482569987
FUT3	-0.821876	9.13127272727273	-6.34234	3.05251628643628e-07	4.72252995742596e-06	6.56263323474744
LOC101927752	-0.798128	8.45024242424242	-6.34227	3.05320287665746e-07	4.72252995742596e-06	6.56241153880761
TMEM71	1.40291353383459	6.08333333333333	6.34211155235778	3.05463078510895e-07	4.72252995742596e-06	6.56195063535686
SLC2A4RG	-0.36093	6.71777272727273	-6.33982	3.07558665177428e-07	4.74985600733105e-06	6.55521115301866
FGGY	-0.332919	5.11578787878788	-6.33932	3.08012447222681e-07	4.74985600733105e-06	6.55375782939504
ABCA5	-0.638011	6.59019696969697	-6.33917	3.08152365728072e-07	4.74985600733105e-06	6.55331014598422
ADGRL4	1.65633458646617	8.05542424242424	6.33913775430887	3.08179559139055e-07	4.74985600733105e-06	6.55322316153309
NEMP1	0.487843984962407	6.47472727272727	6.33760122640536	3.095926486196e-07	4.76796493693308e-06	6.54871360767581
SDCBP	0.606804511278197	11.2964848484848	6.3362844082488	3.10808867655747e-07	4.7830164022565e-06	6.54484878961178
TRANK1	0.870537593984966	6.35042424242424	6.33497628490692	3.12021817808419e-07	4.79799448106172e-06	6.54100940838824
LOC101929340	-0.713293	5.1089696969697	-6.33435	3.12605002581788e-07	4.80327302892554e-06	6.53916875477118
AIG1	-0.548489	5.35243939393939	-6.33253	3.14299750313511e-07	4.82560989342547e-06	6.5338392205396
MIR3945HG	1.22053759398496	6.14090909090909	6.33216688720562	3.14642945428512e-07	4.82717732599559e-06	6.5327634658543
FAM162A	-0.836068	12.2595151515152	-6.32851	3.18087758088938e-07	4.87629020267889e-06	6.52203021268618
PNPT1	0.581691729323309	8.90851515151515	6.32720626988047	3.19325364758293e-07	4.89151731279708e-06	6.51820250195553
KCNK7	-0.892485	7.57021212121212	-6.32644	3.20056211404069e-07	4.89896437960311e-06	6.51594908371909
MFSD14C	-0.353511	7.78839393939394	-6.32375	3.2263373386077e-07	4.93464475601717e-06	6.5080427283139
OGFRL1	-0.616278	8.6259696969697	-6.32176	3.24551409858285e-07	4.96018608913949e-06	6.5022013177629
CXorf21	1.07988721804511	6.80681818181818	6.3203068364075	3.25954716110797e-07	4.97689344940591e-06	6.49794857521531
SVIP	-0.955461	7.65036363636364	-6.32011	3.26141761431524e-07	4.97689344940591e-06	6.49738311611326
WNT2B	-0.827534	5.5970303030303	-6.31477	3.31372725810702e-07	5.05286621740752e-06	6.48169943924028
RIOX2	-0.420955	7.55143939393939	-6.3145	3.31645927184013e-07	5.05318349174363e-06	6.48088714108229
ELMO2	-0.610566	7.64128787878788	-6.31053	3.35590872768968e-07	5.10940293818062e-06	6.46923189667168
SMAGP	-0.861906	10.3966060606061	-6.30867	3.37450976184262e-07	5.13381914451756e-06	6.46378376893666
G0S2	1.6878984962406	8.67139393939394	6.30435860146289	3.41813734714185e-07	5.19555101680912e-06	6.45112256960018
C11orf68	-0.438135	8.33954545454545	-6.30415	3.42027682940633e-07	5.19555101680912e-06	6.45050583712336
BLM	0.567733082706766	6.14590909090909	6.30165510356125	3.4457807794704e-07	5.23032425972531e-06	6.44318360354466
RNF4	0.290680451127821	9.16442424242424	6.30086958694588	3.45385483569582e-07	5.23860815647469e-06	6.44087682963021
UBE2R2	-0.45512	9.79968181818182	-6.30002	3.4626500963524e-07	5.24562803251257e-06	6.4383701415382
EIF3J-DT	-0.578019	6.66972727272727	-6.29991	3.4637232201097e-07	5.24562803251257e-06	6.43806473293387
RGL1	1.23323308270677	8.93424242424242	6.29472298667918	3.51769452989729e-07	5.32333803349007e-06	6.42282555586135
KCTD3	-0.721075	9.95987878787879	-6.29389	3.52641549380431e-07	5.33250487926405e-06	6.42038511797376
SEMA5A	-1.06826	7.64227272727273	-6.29243	3.54178999589268e-07	5.35171151002018e-06	6.41609746038717
C5orf66	-0.663624	7.89751515151515	-6.29103	3.55664958347094e-07	5.37011171272034e-06	6.41197107356578
PLEKHA6	-0.763113	5.90943939393939	-6.28905	3.57767991780453e-07	5.39779424524224e-06	6.40616052348999
TMOD3	-0.936976	9.10286363636364	-6.288	3.58887363248714e-07	5.41060534608622e-06	6.40308169846452
SERPINB9	2.01343984962406	8.36381818181818	6.28609362180814	3.60932957768347e-07	5.43735044957116e-06	6.39748
NAV1	0.832193609022559	6.79689393939394	6.28327204216405	3.63980998491079e-07	5.47914554194729e-06	6.38919201447967
TRIM2	-0.739878	5.50745454545455	-6.2795	3.68095870944957e-07	5.53692519322988e-06	6.37811265666577
HOOK2	-0.628861	8.544	-6.27907	3.6857001509635e-07	5.5398950992823e-06	6.37684399116597
SNORA68	-0.617707	8.65736363636364	-6.27875	3.68915749675361e-07	5.54093190116309e-06	6.37591994027719
IFIT1	1.94871052631579	8.64051515151515	6.27844994071965	3.69250201372134e-07	5.54179781234745e-06	6.37502686997111
HPGD	-1.95944	9.78680303030303	-6.2757	3.72285590889948e-07	5.58316840090461e-06	6.36695844597555
TUSC1	0.494406015037598	9.84348484848485	6.27440437351278	3.73730034598626e-07	5.60063549603225e-06	6.36314204299504
F3	-0.937162	11.2183636363636	-6.27131	3.77197959129517e-07	5.64837721745106e-06	6.35403930255079
IMMP1L	-0.577237	7.60534848484849	-6.26953	3.79195050666688e-07	5.67403894573823e-06	6.34883520309603
GVINP1	0.67966165413534	4.67489393939394	6.26830248334928	3.80590585663965e-07	5.69066774875149e-06	6.34521492426315
CYP1B1	2.07678195488722	6.47284848484848	6.26744549758931	3.81564217158532e-07	5.70096805353057e-06	6.34269700394455
LRBA	-0.581577	9.37195454545455	-6.26695	3.82127590344257e-07	5.70512787940519e-06	6.34124299380645
SLC48A1	-0.675	7.96863636363636	-6.26597	3.83243070228728e-07	5.71751826307703e-06	6.33837037197567
ELF4	0.472806390977444	7.76974242424242	6.26534408692139	3.83962273690314e-07	5.72398263704675e-06	6.33652
SLC4A4	-0.621455	5.21287878787879	-6.2644	3.85045872048952e-07	5.7358656281935e-06	6.33374538501877
IFFO1	0.859964285714287	7.49833333333333	6.26245070817245	3.87288928328434e-07	5.7649900625008e-06	6.32802112356453
HAS3	0.67931015037594	6.41256060606061	6.26178781324731	3.88055163740766e-07	5.76944924979757e-06	6.32607330008499
KCNK12	-0.704508	4.40369696969697	-6.26169	3.88164833898273e-07	5.76944924979757e-06	6.32579482599567
P2RY13	1.36213533834586	5.71945454545455	6.26087032522893	3.89118198329154e-07	5.77932896791394e-06	6.32337735965389
ACOD1	2.87223308270677	4.96157575757576	6.25673142948834	3.93950207444332e-07	5.84675841604371e-06	6.31121521160632
SC5D	-0.513278	6.81716666666667	-6.25644	3.94289187618236e-07	5.84745468541089e-06	6.31036761426794
AHNAK2	-0.987374	9.97316666666667	-6.25585	3.94985883347894e-07	5.85345105144943e-06	6.30862786121663
SLC16A6	-0.905823	9.55810606060606	-6.25312	3.98214717235791e-07	5.89693554273504e-06	6.30060488899402
WTIP	0.443781954887219	6.73906060606061	6.25224169391616	3.99260093510746e-07	5.90358972004927e-06	6.29802130012608
SLC45A4	0.700509398496242	6.96871212121212	6.25221373876258	3.9929337984376e-07	5.90358972004927e-06	6.29793914611839
BAZ1A	0.679939849624059	9.79309090909091	6.25186950006337	3.99703495398475e-07	5.90358972004927e-06	6.29692750209551
ZNF273	-1.11622	7.82334848484849	-6.25175	3.99843547294681e-07	5.90358972004927e-06	6.29658227001329
JPT2	-0.602034	7.61169696969697	-6.24911	4.03003572552514e-07	5.94586184677515e-06	6.28882473004506
PPP1R13B	-0.598429	8.21112121212121	-6.24759	4.04836144962203e-07	5.96850107384997e-06	6.28435380279009
CBFA2T3	0.698744360902256	6.14912121212121	6.24614746668301	4.06582951401904e-07	5.98984346579655e-06	6.28011094095729
IL32	1.15096992481203	7.25160606060606	6.24239000308093	4.11165119909924e-07	6.05289475420338e-06	6.26906733858177
LILRB4	0.503565789473683	4.51181818181818	6.2414354177544	4.12337473839484e-07	6.06569328709795e-06	6.26626161327555
SOCS6	-0.835391	8.34569696969697	-6.24112	4.12724985773767e-07	6.0669360794248e-06	6.26533595988155
PLS3	-0.395711	12.8153333333333	-6.23682	4.18056449869912e-07	6.14079837332759e-06	6.2526882401641
RNF213	1.42425	7.25322727272727	6.23634483058526	4.18646385754339e-07	6.14495549060675e-06	6.25129868261739
RAB11FIP1	-0.570665	9.29863636363636	-6.23493	4.20419421805968e-07	6.15855604195866e-06	6.24713417534764
PLTP	1.32925563909774	8.02224242424242	6.23474460608239	4.20649579616414e-07	6.15855604195866e-06	6.24659487052681
SIRPB2	0.633315789473684	4.32236363636364	6.23470582361897	4.2069824777687e-07	6.15855604195866e-06	6.24648086933709
USP18	1.16921804511278	6.76024242424242	6.23462	4.20803389710776e-07	6.15855604195866e-06	6.24623462801589
OLFML2A	-1.06042	8.49375757575758	-6.23411	4.2144613138051e-07	6.16345726542673e-06	6.24473
VOPP1	0.368221804511281	7.88913636363636	6.23203952397795	4.2405780597973e-07	6.19712506096364e-06	6.23864312512618
WNT5A	-1.0884	10.4414393939394	-6.23008	4.265478504361e-07	6.22896755184621e-06	6.23287394056591
MN1	-0.989996	8.32321212121212	-6.2297	4.27025747340107e-07	6.23140122995355e-06	6.23177055871986
CDS2	0.481364661654135	7.16763636363636	6.22928480289176	4.2755712149275e-07	6.23207258607446e-06	6.23054515772318
SERAC1	-0.462365	5.75792424242424	-6.22918	4.27694307640293e-07	6.23207258607446e-06	6.23022904063057
MACO1	-0.615492	8.20480303030303	-6.22869	4.28322647407521e-07	6.23668925363344e-06	6.22878245776776
CHMP2B	-0.448064	9.65133333333333	-6.22791	4.29319846460529e-07	6.24666616714117e-06	6.22649103179101
NRROS	0.818849624060152	6.0399696969697	6.22467957966768	4.33472112098094e-07	6.30250192906023e-06	6.21700664303465
ALOX12	-1.89603	10.9759393939394	-6.22347	4.35035863346103e-07	6.32064805519037e-06	6.21345836350506
SPP1	1.5151522556391	4.39381818181818	6.22061850948972	4.3875644550945e-07	6.37008179517381e-06	6.20506713338634
UAP1L1	0.617248120300752	6.21875757575758	6.21975484683205	4.39888586306749e-07	6.37917283750769e-06	6.20252788820029
ZBP1	1.20077631578947	5.30139393939394	6.21965484559444	4.40019863573154e-07	6.37917283750769e-06	6.20223387373436
DSTYK	-0.4675	6.48666666666667	-6.21825	4.41868667459266e-07	6.40134051461793e-06	6.19810251159382
FES	0.646139097744361	6.59090909090909	6.21645559767952	4.44240555923233e-07	6.4271310263407e-06	6.19282752926676
PIK3CG	1.19413909774436	4.84039393939394	6.21641757568027	4.44290961513188e-07	6.4271310263407e-06	6.19271573555116
GARNL3	-0.326333	5.06942424242424	-6.21541	4.45624886451944e-07	6.4417731780898e-06	6.18976185124511
PATJ	-0.718171	6.58824242424242	-6.20922	4.53932127163467e-07	6.55712490471845e-06	6.17156293708936
ZNF395	-0.791861	7.45684848484848	-6.20885	4.54434652608917e-07	6.559651175114e-06	6.17047276088345
IFNGR2	0.543462406015038	10.0744545454545	6.20770451388554	4.55994843453017e-07	6.57742994291993e-06	6.16709576550576
MR1	0.610913533834586	6.93983333333333	6.2047508030762	4.60032409069538e-07	6.63019969519958e-06	6.15840997423394
ORAI2	0.662107142857144	6.28239393939394	6.20454465030132	4.60315547491505e-07	6.63019969519958e-06	6.15780374115167
GDPD3	-0.872147	9.35078787878788	-6.20125	4.64858781921037e-07	6.69082507033867e-06	6.14812686596006
PPP2R5B	0.4493515037594	7.21881818181818	6.19987691040619	4.66773523340748e-07	6.71355798190022e-06	6.14407688900356
SBF2-AS1	-0.4485	5.39922727272727	-6.19843	4.68798198029925e-07	6.73783827907906e-06	6.13981243994131
ESPL1	-1.23986	9.29139393939394	-6.19616	4.71987019215875e-07	6.77880352347277e-06	6.1331332706979
CACNB3	-0.639891	6.98763636363636	-6.19448	4.74351246484092e-07	6.80787548807026e-06	6.12821036338785
C1RL	0.506075187969929	7.56490909090909	6.19110933101664	4.79151094287707e-07	6.86848284248425e-06	6.11829101273137
GPRIN3	1.04218045112782	5.04724242424242	6.19083826014138	4.79538992327204e-07	6.86848284248425e-06	6.11749373376939
SETD6	-0.527825	7.51486363636364	-6.19079	4.79603367154137e-07	6.86848284248425e-06	6.11736148133314
MPC1	-0.370726	7.77559090909091	-6.1904	4.8016059714218e-07	6.87154775938784e-06	6.11621744342168
MAL	-0.583102	14.4149393939394	-6.18922	4.81866388081659e-07	6.89103353984492e-06	6.11272356284443
PYM1	-0.707628	8.37363636363636	-6.18766	4.84104246388514e-07	6.91809501566341e-06	6.10815861023234
ADIPOR2	-0.613256	9.42751515151515	-6.18518	4.87714193312366e-07	6.96471174344285e-06	6.1008391131925
STPG2	-0.353654	4.98533333333333	-6.18491	4.88101812817398e-07	6.9652789696487e-06	6.10005640652625
ERMP1	-0.736447	8.92901515151515	-6.18364	4.89950886446527e-07	6.98668568201276e-06	6.09633118121365
RESF1	1.06329887218045	8.75833333333333	6.18234	4.91861056232744e-07	7.00893253155571e-06	6.09249762181228
DMXL2	1.11209962406015	6.66787878787879	6.18188235248963	4.92533864850856e-07	7.01352809970057e-06	6.09115089718208
VKORC1L1	-0.32612	6.36340909090909	-6.18155	4.93018509457266e-07	7.01543964310158e-06	6.09018195107405
ZNF44	-0.271165	5.81019696969697	-6.17828	4.97852967843116e-07	7.07920047527487e-06	6.08056833174564
TMED3	-0.545541	5.06024242424242	-6.17673	5.0017301632894e-07	7.10714262592031e-06	6.07598791465783
TRIM47	0.618947368421054	8.02463636363636	6.17514198647225	5.02547052906189e-07	7.1358117349183e-06	6.07132287901502
IL23A	1.35094736842105	6.46418181818182	6.17393716022235	5.04358333553894e-07	7.15645513542347e-06	6.06777848725937
PTX3	3.12265037593985	6.18218181818182	6.17303451221764	5.05719632735519e-07	7.16691319794835e-06	6.06512301735483
KLK11	-0.65797	11.6555454545455	-6.17297	5.05811315553719e-07	7.16691319794835e-06	6.06494443011552
EVPLL	-0.548274	7.3200303030303	-6.16936	5.11300694276965e-07	7.23956944845765e-06	6.05431041568085
CLIC4	0.891605263157895	6.04415151515152	6.16807912380951	5.13259016764382e-07	7.26216167819059e-06	6.05054440068425
ALDH7A1	0.7132030075188	9.24193939393939	6.1678233448755	5.13651224734126e-07	7.26257851017086e-06	6.0497918820465
UBE2I	-0.261361	7.32190909090909	-6.16576	5.16828022135617e-07	7.30233862468397e-06	6.04371776668886
ZC3H8	-0.439195	7.43422727272727	-6.16492	5.18118959541567e-07	7.3154158596486e-06	6.04126013783448
LTF	4.11340977443609	8.0030303030303	6.16429650269442	5.19090059512322e-07	7.32396200246384e-06	6.03941543863039
NIBAN2	-0.543363	9.88166666666667	-6.16384	5.19804472739095e-07	7.3288770061334e-06	6.03806054572342
HERPUD2	-0.41994	9.70321212121212	-6.15991	5.25935575805158e-07	7.41010285939132e-06	6.02650892072529
CPEB3	-0.684906	6.78169696969697	-6.159	5.27364092580601e-07	7.42500456930817e-06	6.02383681973275
GRHL2	-0.681241	10.1455151515152	-6.15871	5.27829113244228e-07	7.42632935787961e-06	6.02296854233735
BSPRY	-0.678855	8.55460606060606	-6.1584	5.2831114780995e-07	7.42757857543749e-06	6.02206930503657
YIPF6	-0.334585	7.69781818181818	-6.15818	5.28659880625265e-07	7.42757857543749e-06	6.02141925466808
FMNL3	0.573328947368423	5.23315151515152	6.15481520498303	5.34000194879773e-07	7.49734775714441e-06	6.01151799683521
CYP3A4	-0.648929	5.82969696969697	-6.15424	5.34919426306537e-07	7.5049907737093e-06	6.00982369458443
CRYBG2	-0.591857	8.33290909090909	-6.15083	5.40390138226838e-07	7.57544836282269e-06	5.99980014115018
TNFRSF18	0.927342105263159	5.84607575757576	6.15064237213867	5.40698052568484e-07	7.57544836282269e-06	5.99923899833129
NRIP1	0.806483082706766	8.97119696969697	6.14488951201638	5.50070727137217e-07	7.70137484476518e-06	5.98230961560996
P2RY10	0.634176691729324	4.53843939393939	6.14204841469965	5.54759571321307e-07	7.75922558051702e-06	5.9739484819833
TM4SF1	-1.194	11.6326666666667	-6.14192	5.54977824848927e-07	7.75922558051702e-06	5.97356101841987
COBL	-0.712449	7.71159090909091	-6.13959	5.58849995219815e-07	7.80791050544028e-06	5.96671203885909
CLIP2	0.536000000000001	6.57639393939394	6.13755798759432	5.62252477830664e-07	7.84996991537498e-06	5.96073293696426
MAPT	-1.09578	7.24543939393939	-6.13698	5.63218356908958e-07	7.85797541719459e-06	5.95904222191598
MS4A4A	1.62157518796992	5.77515151515152	6.13331465843417	5.69426531571583e-07	7.9390589057066e-06	5.94824398920534
PLEKHH3	-0.431137	6.04440909090909	-6.13278	5.70344638930834e-07	7.94195578883479e-06	5.9466570858689
AIM2	1.93254887218045	8.03860606060606	6.13272677751275	5.70427672161452e-07	7.94195578883479e-06	5.94651369316965
APOLD1	1.26962406015038	6.36757575757576	6.13213020135375	5.71445429061745e-07	7.95059689732119e-06	5.94475779287993
CNN3	-0.638226	11.2256060606061	-6.13051	5.74213260583791e-07	7.98355811815839e-06	5.93999834179477
EYA3	-0.451423	5.77680303030303	-6.12741	5.7956614272971e-07	8.04821175220485e-06	5.93085856506861
OCA2	-1.10264	6.87621212121212	-6.12735	5.79667416546596e-07	8.04821175220485e-06	5.93068646102098
ICAM2	1.06757518796993	7.02062121212121	6.12631874401178	5.81455745756464e-07	8.06744662909922e-06	5.92765233624148
FYB2	-0.654321	4.34890909090909	-6.12334	5.86650721325367e-07	8.12872069490082e-06	5.91889111996495
SMPD2	-0.806173	8.82830303030303	-6.12332	5.86684051952035e-07	8.12872069490082e-06	5.91883515974562
C1orf216	0.853454887218046	6.56654545454545	6.12197003083594	5.89061590847482e-07	8.15601805695535e-06	5.91485159822648
TRPM1	-1.33445	5.58839393939394	-6.11781	5.96435979975601e-07	8.25241517283449e-06	5.90259745676743
DDX21	0.465727443609024	10.9238181818182	6.11750271708851	5.96979003638006e-07	8.25422419325726e-06	5.90170111150644
TGS1	0.309204887218046	7.20115151515151	6.11559134981591	6.0039910286303e-07	8.29578360139456e-06	5.89607439965116
MTERF3	0.291714285714288	8.68875757575758	6.11483417751389	6.01759386012214e-07	8.30884459817278e-06	5.89384539202617
LYRM7	-0.487801	7.13471212121212	-6.11376	6.03692726018499e-07	8.32979467099681e-06	5.89068601954782
MYH14	-0.469453	7.5899696969697	-6.11312	6.04849784789958e-07	8.34001208077117e-06	5.8888000515989
APOOL	-0.522395	8.14727272727273	-6.11221	6.06505667239079e-07	8.34934993188631e-06	5.88610729248245
AMN	-0.42441	6.389	-6.11206	6.06766773389264e-07	8.34934993188631e-06	5.88568335952562
ALKBH6	0.39677067669173	6.65848484848485	6.1120554270845	6.06778090549652e-07	8.34934993188631e-06	5.88566498907084
EPS8L2	-1.09955	6.96957575757576	-6.11099	6.08721711290829e-07	8.37003073389844e-06	5.88251510670304
DNM1L	0.420199248120302	8.14342424242424	6.11076821220574	6.09117165940264e-07	8.37003073389844e-06	5.88187545571637
CDC26	0.484849624060153	9.55327272727273	6.10865569729894	6.12975598874088e-07	8.41727329565028e-06	5.87565614302084
GRTP1	-0.567327	7.147	-6.10735	6.15375091965296e-07	8.44443092271227e-06	5.87180819806347
FEZ2	0.529056390977448	8.86260606060606	6.10669068357308	6.1658667259144e-07	8.4552614876392e-06	5.86987095249839
USP47	-0.470297	8.27784848484849	-6.10529	6.19175411247336e-07	8.48494928718885e-06	5.86574445474796
IKZF3	1.05636466165414	5.57257575757576	6.10372433377994	6.2207842082447e-07	8.51890018011403e-06	5.86113750279577
CLIC3	-1.02232	11.8543939393939	-6.10184	6.2558422332685e-07	8.56105381765336e-06	5.85560255655932
ZBTB43	-0.407523	8.26384848484848	-6.09926	6.30444527108531e-07	8.62167341341524e-06	5.84798029152628
GLA	0.567503759398498	8.3319696969697	6.09541898028225	6.3771741690893e-07	8.71518116309466e-06	5.83668364844944
HOOK1	-0.801784	9.00145454545454	-6.09298	6.42377430662051e-07	8.77287758477826e-06	5.82951307722722
PDZD8	-0.643474	8.22148484848485	-6.09227	6.43757716142305e-07	8.78271758869151e-06	5.82739916738803
RGS16	0.763635338345865	5.89154545454545	6.0921528198424	6.43975296948161e-07	8.78271758869151e-06	5.82706635614005
MROH6	-0.622132	8.50569696969697	-6.08975	6.48622602327717e-07	8.84007700558422e-06	5.81998460548056
MAPRE1	0.436727443609024	9.07851515151515	6.08908569704931	6.49907994835011e-07	8.85157004393997e-06	5.81803484180423
VCAM1	1.80311278195489	7.88727272727273	6.08754926491698	6.52900511042594e-07	8.87660840855309e-06	5.81351052527992
KRT31	-2.1	7.63187878787879	-6.08748	6.53044457177853e-07	8.87660840855309e-06	5.8132934202001
PKIB	-1.13103	7.94787878787879	-6.08746	6.53076478986998e-07	8.87660840855309e-06	5.81324513019584
RAB20	0.537595864661656	5.65093939393939	6.08683283098223	6.54300642108654e-07	8.88721380980825e-06	5.81140082524164
DDX20	0.29662969924812	7.01860606060606	6.08646488133529	6.55020900458565e-07	8.8909650495464e-06	5.81031730922372
FYN	1.09127443609023	6.76433333333333	6.08000007089345	6.67806471758782e-07	9.05836949260337e-06	5.79127946981056
ITGB6	0.76915037593985	4.69322727272727	6.07825235148675	6.71305823531942e-07	9.09967088214828e-06	5.78613250298988
EPHX2	-0.729974	8.30578787878788	-6.07665	6.74526459891776e-07	9.13714090222817e-06	5.78141916775094
ZNRF3	-0.649688	7.65784848484848	-6.07544	6.76980440480925e-07	9.16418214933645e-06	5.77784292048718
PCP4L1	1.29918796992481	7.09169696969697	6.07519405745734	6.7747364356649e-07	9.16466203908425e-06	5.77712573019446
TNFAIP8L2	0.889924812030078	6.96533333333333	6.07357772844822	6.80756341921436e-07	9.20285126374684e-06	5.77236548077155
PHKB	-0.505043	8.47431818181818	-6.07106	6.85911414118384e-07	9.26242394247039e-06	5.76493629347849
MXD1	-0.832267	11.4049696969697	-6.07097	6.86088342574476e-07	9.26242394247039e-06	5.76468230809238
NRP2	0.548723684210527	5.20981818181818	6.06776726007377	6.92689708959474e-07	9.34182336654071e-06	5.75525245615497
CCND3	0.418362781954889	7.44580303030303	6.06766440255211	6.92902836986812e-07	9.34182336654071e-06	5.75494951093983
ACOT4	-0.61765	5.96654545454545	-6.06339	7.01827474864337e-07	9.45577918859952e-06	5.74234687604368
TMPRSS11B	-0.787977	13.6059696969697	-6.0624	7.03904149320948e-07	9.47738061436093e-06	5.73943738808018
CDC42EP3	0.783834586466167	6.97527272727273	6.06198875098817	7.04765871435004e-07	9.48260585483885e-06	5.73823261020771
S1PR1	0.701599624060151	5.71522727272727	6.06100998425947	7.06832183997973e-07	9.50402092399156e-06	5.73534968773482
TLCD1	-0.750429	7.88263636363636	-6.06029	7.08349520650297e-07	9.51803070667088e-06	5.73323806640042
OSTF1	-0.361553	10.1246666666667	-6.05992	7.09150280138377e-07	9.52239956985275e-06	5.7321255043075
RPS6KA6	-0.308695	4.31759090909091	-6.05587	7.17782095202895e-07	9.62821780621247e-06	5.72021184742129
TPP1	0.341866541353386	7.70706060606061	6.0557727493035	7.17992567038371e-07	9.62821780621247e-06	5.71992314864452
TMEM19	0.364313909774438	6.93063636363636	6.05519191073948	7.19241170011047e-07	9.63850566585755e-06	5.71821221297277
FGD3	0.469409774436093	5.89809090909091	6.05442686083412	7.20889093083491e-07	9.65412744657162e-06	5.71595864472733
ANKRD31	-0.805665	5.60093939393939	-6.05365	7.22568029038501e-07	9.67014338862288e-06	5.71366796496134
XYLT1	-0.422774	6.33827272727273	-6.05255	7.24938336708332e-07	9.69538439494823e-06	5.71044306061582
ZNF304	-0.336011	7.59081818181818	-6.05145	7.27347906115042e-07	9.72111644080725e-06	5.70717554414939
HLA-DOB	0.48523120300752	5.70680303030303	6.05073755068588	7.2888929612557e-07	9.73521854418281e-06	5.70509100975095
SLC37A3	0.566439849624062	7.86193939393939	6.04711339580226	7.36835043446886e-07	9.82536755974973e-06	5.69441494573757
HNRNPU	-0.505154	6.50006060606061	-6.04676	7.37603652516467e-07	9.82536755974973e-06	5.69338834967306
KLF8	-0.738575	8.03045454545455	-6.04671	7.37715134837023e-07	9.82536755974973e-06	5.69323953679101
PLA2G12A	-0.716579	8.94857575757576	-6.04662	7.37928867468506e-07	9.82536755974973e-06	5.69295429739945
NAGA	0.479387218045115	8.13406060606061	6.04651303358424	7.38159677517095e-07	9.82536755974973e-06	5.69264636004028
PML	0.842902255639099	6.43962121212121	6.04632122047803	7.38583396305047e-07	9.82536755974973e-06	5.69208130261056
ANGEL1	0.327221804511281	6.19324242424242	6.04424918928949	7.43176155652549e-07	9.87990027378466e-06	5.68597729545124
SERTAD2	-0.581664	10.5930757575758	-6.0428	7.46394486178174e-07	9.91610086779908e-06	5.68172244182053
DENND2C	-0.569288	8.43687878787879	-6.0419	7.48428831452025e-07	9.93653424038528e-06	5.67904236478287
CHST12	0.490802631578949	7.01066666666667	6.04017354554595	7.52293898068329e-07	9.98123004189928e-06	5.67397050508791
GULP1	-0.902192	7.13251515151515	-6.0395	7.53817289830252e-07	9.99481851635197e-06	5.67197862945811
LOC100996756	-0.95541	6.44072727272727	-6.03868	7.55659340863267e-07	1.00126112928018e-05	5.66957547556465
DENND5A	0.981804511278193	8.68357575757576	6.0370438776678	7.5937156592195e-07	1.00551442601345e-05	5.66475025160599
SLC25A21	-0.554959	4.07987878787879	-6.03359	7.67263491021261e-07	1.01529295133752e-05	5.65457018534215
KLRC3	1.52256766917293	4.29272727272727	6.02914654546124	7.77529939971204e-07	1.02819860820102e-05	5.64148295346468
FAM49A	1.39253759398496	6.60387878787879	6.02783498069648	7.80587578069638e-07	1.03156065350048e-05	5.63761863818567
TFDP2	-0.462333	7.03022727272727	-6.02756	7.81232350092743e-07	1.03173172039623e-05	5.63680569560944
ZNF248	-0.373494	6.33336363636364	-6.0262	7.84410941895267e-07	1.03462960159896e-05	5.6328078538027
CRNN	-0.538951	14.3060909090909	-6.02618	7.84460184419973e-07	1.03462960159896e-05	5.63274604720962
TXNRD1	0.440913533834588	5.61721212121212	6.02539838224535	7.86300089528791e-07	1.03637354130717e-05	5.63043947680531
STRADB	-0.838786	8.74315151515152	-6.02462	7.88133909044018e-07	1.03810717059015e-05	5.62814590762498
VPS9D1	0.68133082706767	8.10257575757576	6.02402064282041	7.89548709019854e-07	1.03928696274073e-05	5.62638005796269
CNN2	0.644251879699247	8.06542424242424	6.02202368438892	7.94281349677282e-07	1.04482962561688e-05	5.6205
ELP4	-0.330947	7.84954545454545	-6.02072	7.97380067286372e-07	1.04821709304928e-05	5.61666248793143
HSPA13	0.811022556390978	7.15783333333333	6.01987207281217	7.99412396280819e-07	1.05019918542902e-05	5.61415628453452
ALDH9A1	-0.600064	12.7618484848485	-6.01742	8.05301506729549e-07	1.0572420633595e-05	5.60692989416097
BNC1	0.65116165413534	7.74880303030303	6.01715446881038	8.05940792994414e-07	1.05738798273533e-05	5.6061486274374
STK10	0.740056390977445	6.98412121212121	6.01312283466456	8.1572459804705e-07	1.06952339079895e-05	5.59426873583419
TCL1A	1.03426691729323	6.45822727272727	6.00843040506868	8.27262297237523e-07	1.08394099823249e-05	5.58044120832399
EXT2	0.475334586466165	8.24039393939394	6.00718212508434	8.30359056322042e-07	1.08728702855615e-05	5.57676272201699
GPR153	0.530197368421054	7.89698484848485	6.00669740228706	8.31564702100578e-07	1.08815404580102e-05	5.57533430970147
C18orf25	-0.96409	7.92943939393939	-6.00624	8.3269857553661e-07	1.08892607320826e-05	5.57399282234087
FGF12	-0.513549	4.41839393939394	-6.0054	8.34810903614911e-07	1.0909757899004e-05	5.57149859519763
USP54	-0.722707	8.76581818181818	-6.00428	8.37594830237489e-07	1.09389994104271e-05	5.56822098464415
UHMK1	0.905541353383458	8.22098484848485	6.0012589101378	8.45212907866272e-07	1.10312957160304e-05	5.55930743555574
KDM3A	-0.296829	6.51815151515151	-5.99999	8.48425116514264e-07	1.10660060310958e-05	5.55557307451475
ABL2	0.757875939849626	7.37657575757576	5.99906776970741	8.50775061759524e-07	1.10894319736246e-05	5.55285009750448
CD83	1.57466917293233	7.62151515151515	5.99731242196632	8.55257471366668e-07	1.11336490279886e-05	5.54767697074147
DGKZ	0.306281954887219	6.62922727272727	5.99730379215151	8.55279566707278e-07	1.11336490279886e-05	5.54765153792905
IFIT2	1.76131203007519	7.72969696969697	5.99209479004468	8.6872156359809e-07	1.13012829270938e-05	5.53229985057794
IGFBP7	1.34627067669173	9.94530303030303	5.98919903524072	8.76285678000726e-07	1.13922828306835e-05	5.52376537759137
ATXN10	-0.374628	9.64640909090909	-5.98859	8.7789239504725e-07	1.14057648547962e-05	5.52196204624256
TTYH3	0.68113157894737	7.19633333333333	5.98821754527846	8.78864442762462e-07	1.14109889808996e-05	5.5208726529473
CRISPLD2	0.884577067669174	6.92859090909091	5.98650086549074	8.83393175164409e-07	1.14623556448261e-05	5.51581306804418
LMO4	-0.940158	5.89330303030303	-5.98523	8.86748133711775e-07	1.14984354825411e-05	5.51208156782058
GPBP1L1	-0.369173	9.67869696969697	-5.98468	8.88218515892871e-07	1.15100471887969e-05	5.51045061248065
KIAA0513	0.395990601503762	5.5714696969697	5.98351876107116	8.91315967011009e-07	1.15404203711847e-05	5.50702373376701
GZMK	1.57281578947369	6.88993939393939	5.98336919112641	8.91715214735663e-07	1.15404203711847e-05	5.50658289227415
NEDD1	0.360612781954888	8.76930303030303	5.97878750218064	9.04032512980533e-07	1.16922706346145e-05	5.49307861935706
CD27	0.991086466165416	6.36730303030303	5.9769515760624	9.09015976505987e-07	1.17491341934321e-05	5.48766720414598
MEDAG	0.84903007518797	6.34187878787879	5.97598440890271	9.11652350192192e-07	1.17756075504502e-05	5.48481643829008
PEX11A	-0.705517	7.02574242424242	-5.97414	9.16705574141912e-07	1.18289388384482e-05	5.47937528768281
SOX21-AS1	-1.01936	6.24654545454545	-5.97404	9.16962842878561e-07	1.18289388384482e-05	5.47909907310642
FUT4	0.745684210526316	5.71066666666667	5.97335469758291	9.18859480713628e-07	1.18457731251562e-05	5.47706515474082
USP30-AS1	0.625947368421053	5.14160606060606	5.97170982248755	9.23396565084284e-07	1.1896604008721e-05	5.47221668138429
DCAF4	-0.344613	6.46348484848485	-5.971	9.25358564449198e-07	1.19142146744935e-05	5.47012741145612
G3BP2	0.486503759398496	7.73760606060606	5.97063362246317	9.26377228337558e-07	1.19196648383973e-05	5.46904441813748
NGEF	-0.764244	5.94109090909091	-5.96527	9.41366858219117e-07	1.21047564986544e-05	5.4532446406113
NFIA	-0.653579	8.88130303030303	-5.96269	9.48673866527875e-07	1.21908854183277e-05	5.44563383313036
AGBL5	-0.600211	5.80457575757576	-5.96246	9.49335325046188e-07	1.21915603224822e-05	5.44494777388655
CFP	0.984018796992481	6.17851515151515	5.9612960858653	9.52647477040583e-07	1.22262532934805e-05	5.44151962239558
SUCO	-0.950293	10.7724242424242	-5.96093	9.53687689520209e-07	1.2231762480387e-05	5.44044544206205
TNC	1.86389097744361	6.15063636363636	5.95983729801148	9.56818646381728e-07	1.22587617028606e-05	5.43721931200299
NOL3	-0.699878	8.03892424242424	-5.95977	9.57017358851759e-07	1.22587617028606e-05	5.43701491613649
BAX	0.506274436090226	7.69965151515152	5.95816558483465	9.61621188082378e-07	1.2309857932607e-05	5.43229127505621
ESYT3	-0.454346	3.96387878787879	-5.95755	9.63404630280044e-07	1.2324807733442e-05	5.43046750376643
BDH1	-0.607408	6.8999696969697	-5.95707	9.64783247172245e-07	1.23262203602388e-05	5.42906002781541
DEPTOR	-0.587566	6.10854545454545	-5.95698	9.65053925984147e-07	1.23262203602388e-05	5.42878391937683
ACP5	0.617894736842107	8.60724242424242	5.95686922828441	9.65362046094325e-07	1.23262203602388e-05	5.42846971297713
NAGPA	0.526661654135339	6.58748484848485	5.95658029115407	9.66197812168833e-07	1.23290289339912e-05	5.42761794349863
CCDC115	-0.438613	8.99260606060606	-5.95442	9.72456841853e-07	1.24009926310439e-05	5.42126242378943
SIGLEC1	1.12411278195489	6.88421212121212	5.95322429498475	9.75958582815858e-07	1.24377255165858e-05	5.4177245484885
ATF5	0.535372180451129	7.2039696969697	5.95230291921602	9.78655639348188e-07	1.24641632031743e-05	5.41500831742579
LILRA3	1.32699624060151	5.50575757575758	5.95139316584321	9.81326014765861e-07	1.24902276806277e-05	5.4123263335521
ZNF185	-0.569594	12.3690909090909	-5.95075	9.83208814969715e-07	1.24996474813385e-05	5.41043973873184
SNRPG	0.43047744360902	11.4543636363636	5.95071724611926	9.83314758658818e-07	1.24996474813385e-05	5.41033368907981
C19orf33	-0.772925	11.902303030303	-5.94887	9.88759518792396e-07	1.25608847244559e-05	5.40489883379762
OSMR	0.685338345864664	6.38769696969697	5.94822174499938	9.90692319765181e-07	1.25744820792475e-05	5.40297675500767
PXMP4	-0.527	7.03442424242424	-5.94809	9.91085995757081e-07	1.25744820792475e-05	5.40258572335317
GPSM2	-0.792357	8.52984848484848	-5.94538	9.99154509834343e-07	1.26688235854296e-05	5.39460549112653
PLS1	-1.07397	9.14684848484849	-5.9435	1.00480393615062e-06	1.27323921554883e-05	5.38905620342093
EOGT	0.613451127819552	8.39551515151515	5.94207306757228	1.00910788510222e-06	1.27721277378333e-05	5.3848494758922
GPR157	-0.428028	8.06483333333333	-5.94204	1.00921562765358e-06	1.27721277378333e-05	5.38474439783431
TOB1	-0.597015	11.7588787878788	-5.93747	1.02312376301917e-06	1.29399626401812e-05	5.37127369420937
FUT6	-0.813523	8.12060606060606	-5.93626	1.0268206110204e-06	1.29785198568431e-05	5.36772396789189
TADA1	-0.32587	5.88651515151515	-5.93502	1.03064442330578e-06	1.30186321760284e-05	5.3640657719875
EIF2AK2	0.688028195488722	7.1509696969697	5.93292773041736	1.03713607477086e-06	1.30923715970917e-05	5.35788630386601
MTSS2	-0.479248	5.82078787878788	-5.92634	1.0578049364264e-06	1.33367859733442e-05	5.33846632465612
PARP3	0.736657894736845	6.64036363636364	5.92633325622368	1.0578300846946e-06	1.33367859733442e-05	5.33844292818322
RNF114	0.718872180451125	8.42781818181818	5.92455748243863	1.06347308549954e-06	1.3399493168525e-05	5.33320704930015
GFOD1	0.588093984962407	7.20125757575758	5.92425117413777	1.06444951311227e-06	1.3403360818881e-05	5.3323038922397
RSPH3	-0.378662	8.29730303030303	-5.92345	1.06699782014039e-06	1.34270039956196e-05	5.32995071182225
IFNG	2.72787218045113	5.50612121212121	5.92314159515611	1.06799408735175e-06	1.34310990093401e-05	5.32903226006414
SLC39A13	0.403392857142858	6.79863636363636	5.92120019073858	1.07422446209335e-06	1.35009717235223e-05	5.3233079127213
EPB41L4B	-0.567451	4.671	-5.92031	1.07710055291639e-06	1.35286262044788e-05	5.32067662569921
ALKBH7	-0.494602	7.62148484848485	-5.92007	1.07785910806549e-06	1.35296659577299e-05	5.3199838091563
GASK1B	0.872755639097744	6.69107575757576	5.91873480423602	1.08218900041094e-06	1.35755049982628e-05	5.31603848379965
ZNF57	-0.618451	8.80036363636364	-5.91827	1.08368529240899e-06	1.35857628298813e-05	5.3146787626371
KRT15	-1.18401	12.6720606060606	-5.91703	1.08771974089301e-06	1.36278078425651e-05	5.31102189930658
ELMO1	1.03795864661654	6.7620303030303	5.91508098753436	1.09410193074482e-06	1.36991962197886e-05	5.3052646737017
KCTD20	-0.490297	9.82336363636364	-5.91015	1.1103770042755e-06	1.38942862516248e-05	5.29073421940961
SFRP4	3.10981203007519	6.13578787878788	5.90818949386258	1.11693033768509e-06	1.39675592072412e-05	5.28494352845578
SLCO4A1-AS1	-0.514579	6.14527272727273	-5.90683	1.12148674139103e-06	1.40157840508052e-05	5.28093739615465
GCKR	-0.467805	5.82648484848485	-5.9056	1.12563233598619e-06	1.40588178407857e-05	5.27730659895114
SGTB	0.473603383458649	5.58921212121212	5.90297023824928	1.13453689465811e-06	1.41611989825125e-05	5.26955287479392
C12orf4	0.339518796992483	7.72509090909091	5.90207111197076	1.13759799012491e-06	1.41905603490909e-05	5.26690147063036
MAP3K8	1.03844736842105	7.29610606060606	5.9016074226324	1.13917986806734e-06	1.41935988284462e-05	5.26553410758979
ACOT8	-0.407615	6.56365151515152	-5.90158	1.13925944345003e-06	1.41935988284462e-05	5.26546537349648
AADAT	-0.612722	5.63763636363636	-5.89886	1.14859576766102e-06	1.42943445920892e-05	5.2574342221844
PLCD1	-0.759489	8.71842424242424	-5.89881	1.14877380993314e-06	1.42943445920892e-05	5.25728170551532
TXNDC16	-0.649004	7.49645454545455	-5.89727	1.15409387030524e-06	1.43516232157648e-05	5.2527352630957
THY1	1.72376315789474	7.6150303030303	5.89553732889261	1.16009271382045e-06	1.44172664328983e-05	5.24763385599253
IFT80	-0.258974	6.70960606060606	-5.89147	1.17432047561074e-06	1.45850311676195e-05	5.23563947415873
LOC643072	-0.559699	6.56739393939394	-5.89084	1.17652489850399e-06	1.46033508945744e-05	5.23379412066255
ZNF519	-0.841714	6.08690909090909	-5.88879	1.18379989471453e-06	1.46845462776205e-05	5.22772859996663
FBXO46	0.565424812030074	9.02366666666667	5.88823233311981	1.18577141297933e-06	1.46998944020181e-05	5.22609127825732
TRIM13	-0.436818	9.01889393939394	-5.88526	1.19637320350173e-06	1.48221459822451e-05	5.21733311456504
NFIC	-0.410457	8.41278787878788	-5.88418	1.20024477741157e-06	1.48553652903069e-05	5.21415416350803
ATP5PD	-0.264092	9.43380303030303	-5.8841	1.20053848657492e-06	1.48553652903069e-05	5.21391341810014
KLRB1	1.09573684210526	7.08612121212121	5.8826229890223	1.20587591935201e-06	1.49121938118262e-05	5.20954871718334
TRAT1	1.4285	4.8490303030303	5.88227220186502	1.20714448026041e-06	1.49186664440085e-05	5.20851419414623
SMDT1	-0.674353	10.6891212121212	-5.88032	1.21422332915357e-06	1.49968940610633e-05	5.20276124659445
CAND1	-0.321801	8.32563636363636	-5.87277	1.24201015464812e-06	1.53306321246671e-05	5.18049921554207
ATP9A	-0.407305	7.51415151515152	-5.87241	1.24337137585543e-06	1.53379780135561e-05	5.17942150030682
FZD7	-1.13256	7.85504545454545	-5.871	1.24861162577717e-06	1.53931363052246e-05	5.17528365767657
TCN2	0.783812030075186	6.816	5.87065259433082	1.24993000060189e-06	1.5399906795108e-05	5.17424537206292
CYB561A3	0.43192105263158	8.41081818181818	5.86775744639382	1.26082512894396e-06	1.55245878884299e-05	5.16570667425929
LRFN2	-0.450737	4.35651515151515	-5.86643	1.26586451162291e-06	1.55770580130316e-05	5.16178219260265
MYD88	0.5027030075188	11.5036363636364	5.86610509174877	1.267085975963e-06	1.55825112559922e-05	5.16083331848981
TMEM170B	1.33721428571429	5.20230303030303	5.8658698494652	1.2679798518643e-06	1.55839316231891e-05	5.16013950639518
NAV2	-0.437158	5.51519696969697	-5.86532	1.27006405076642e-06	1.55999707732481e-05	5.15852368583705
SLC16A14	-0.956135	8.33578787878788	-5.86475	1.27224525763364e-06	1.56171810564581e-05	5.15683549965248
NOL12	-0.421812	7.31807575757576	-5.86366	1.27639914452642e-06	1.56585706326981e-05	5.15362852338872
IL1R1	0.537415413533835	7.30425757575758	5.86043631933892	1.28880317385612e-06	1.58010583856542e-05	5.14411394104546
BTG3	0.800406015037596	7.87430303030303	5.85934997892198	1.29300740141989e-06	1.58429015812899e-05	5.14090986625612
MMEL1	-0.799045	7.13248484848485	-5.85912	1.29391017450093e-06	1.5844266424271e-05	5.14022321694415
LSS	-0.450598	5.66936363636364	-5.85785	1.2988303504512e-06	1.58947936713835e-05	5.13648934514145
HSPBAP1	0.667631578947367	7.31160606060606	5.85386922678186	1.31442905448174e-06	1.60758607817831e-05	5.12474462588036
CXCR4	1.41864661654135	6.58006060606061	5.85168912203175	1.32304867241561e-06	1.6163778910132e-05	5.11831441224287
LILRA5	0.966802631578948	4.85310606060606	5.85164283647635	1.32323228778314e-06	1.6163778910132e-05	5.1181778925704
OARD1	-0.399912	8.33778787878788	-5.84746	1.3399499863141e-06	1.63580113878015e-05	5.10582698862366
FAM20A	1.25862218045113	6.46030303030303	5.84668	1.34308344167731e-06	1.63846475449021e-05	5.1035292029256
DPEP2	0.656533834586465	5.69042424242424	5.84650629589396	1.34376860639974e-06	1.63846475449021e-05	5.10303
THBS1	1.30569548872181	5.01187878787879	5.84554630107163	1.34764204957123e-06	1.64218755170211e-05	5.1002
SUDS3	-0.35363	8.81071212121212	-5.84436	1.35245137595253e-06	1.64704555948575e-05	5.09669151828181
FCHSD2	0.632204887218048	6.44618181818182	5.84258575201811	1.35965809808527e-06	1.65459525370384e-05	5.09146352009052
CLCA3P	0.993345864661654	3.71578787878788	5.84242746095857	1.36030357504446e-06	1.65459525370384e-05	5.09099662463545
RAB33A	0.75243233082707	4.79542424242424	5.84121203268174	1.36527007997465e-06	1.65962794603354e-05	5.08741158827986
MAL2	-0.541827	12.7648181818182	-5.84019	1.36944810962414e-06	1.66369663851851e-05	5.08440581028926
RAB27A	0.859315789473685	8.85124242424242	5.83981819271067	1.37098800147327e-06	1.66455735460863e-05	5.08330029019655
WDR13	-0.421912	6.96145454545455	-5.83891	1.37473532146888e-06	1.66809550734112e-05	5.0806151999514
SSBP2	-0.509968	5.91693939393939	-5.83848	1.37649649999174e-06	1.66922086167987e-05	5.07935578351343
ACSF2	-0.601293	7.52848484848485	-5.83771	1.37967618407815e-06	1.67206397587341e-05	5.07708607808175
SCD	-0.919327	7.43666666666667	-5.83244	1.40163685860595e-06	1.69765103122502e-05	5.06155184672621
PAK6	-0.641932	8.90495454545455	-5.83127	1.40658197067534e-06	1.70261049787733e-05	5.0580874845098
VPS37B	-0.625203	9.83239393939394	-5.83086	1.40830723280319e-06	1.70366882827508e-05	5.05688170001131
CNST	-0.722111	7.41493939393939	-5.82955	1.41386419131192e-06	1.70935839216521e-05	5.05300797997805
SLC20A1	1.18478571428571	8.42863636363636	5.8268944442752	1.42516177862023e-06	1.72197730656341e-05	5.04517930918947
ACKR1	1.41496616541354	8.21039393939394	5.8265571291015	1.4266041187513e-06	1.72268040178044e-05	5.04418431659742
ARHGAP31	0.416740601503761	5.18127272727273	5.82563472473109	1.430555744298e-06	1.72641088345933e-05	5.04146345732221
SLC25A20	0.35934962406015	7.3400303030303	5.82353407864063	1.43959602112322e-06	1.73571619773371e-05	5.03526705772044
GAS8	-0.369771	7.7959696969697	-5.82344	1.44000030190085e-06	1.73571619773371e-05	5.03499086635662
PRR13	0.277518796992483	9.98978787878788	5.82271664653015	1.44312935928569e-06	1.73829246052677e-05	5.03285582053318
DFFB	0.485823308270677	6.18721212121212	5.82254460500467	1.44387411310925e-06	1.73829246052677e-05	5.03234833683294
ITGAV	0.692244360902256	10.9103636363636	5.82165980999636	1.44771041059637e-06	1.74186358957632e-05	5.02973838744585
ZNF134	-0.35522	6.90748484848485	-5.82029	1.45367160655173e-06	1.74798553962596e-05	5.02569652099115
FTL	0.69829135338346	12.8795606060606	5.81900323647587	1.45929030824146e-06	1.75368855109857e-05	5.02190204742822
STARD5	1.09759398496241	8.33390909090909	5.81813150589241	1.46311034764508e-06	1.75722449131387e-05	5.01933061163813
PDE7A	0.370751879699248	5.00039393939394	5.81781128906809	1.46451609685135e-06	1.75785831984777e-05	5.01838603281921
FLG	-3.66077	9.75457575757576	-5.81674	1.46924623830694e-06	1.76247926525723e-05	5.0152143192618
ABCD3	-0.640092	8.68828787878788	-5.81426	1.4801906555748e-06	1.7745447374409e-05	5.00791477357436
NAA16	-0.440235	7.26357575757576	-5.81335	1.48424048061071e-06	1.77833504861203e-05	5.00522737814947
ZNF566	-0.511992	7.13921212121212	-5.813	1.48580999870188e-06	1.77858481272299e-05	5.00418784704385
AIFM2	-0.614331	7.62884848484848	-5.8129	1.48622565890093e-06	1.77858481272299e-05	5.00391272913083
SPTSSB	-0.578293	5.38424242424242	-5.81264	1.48740795375897e-06	1.77893635855486e-05	5.00313061092855
OAS1	1.14343045112782	8.68969696969697	5.81192	1.49063077168544e-06	1.78172648835308e-05	5.00100179314936
EXPH5	-1.0881	9.70090909090909	-5.81003	1.49907957730441e-06	1.79075609887897e-05	4.99544278587716
NINJ1	0.741740601503762	7.78415151515151	5.8077461610986	1.50939893969557e-06	1.80199752754881e-05	4.98869544401235
RDH13	-0.674553	7.51537878787879	-5.80755	1.51029012098641e-06	1.80199752754881e-05	4.98811491218353
PLIN3	0.404902255639099	11.427303030303	5.80357225515766	1.5284135267596e-06	1.8225352721414e-05	4.9763828605112
SLC44A2	-0.399673	8.94625757575758	-5.80227	1.53437648897885e-06	1.82855664796699e-05	4.97255323233202
DLK2	-0.498474	8.052	-5.79982	1.54570917760022e-06	1.84096629653385e-05	4.96531589223421
SOX2	-0.758887	7.53386363636364	-5.79913	1.5489187378071e-06	1.84369215515077e-05	4.96327584397549
CHN1	1.01946992481203	7.16781818181818	5.79496937807688	1.56836560046544e-06	1.86573070035167e-05	4.95100494736576
RFTN1	0.697727443609023	6.06724242424242	5.79311672407212	1.57710546856285e-06	1.87501357399624e-05	4.94553968769707
IL6R	0.935917293233084	7.63342424242424	5.78989334991214	1.59242821354135e-06	1.89210713728851e-05	4.93603081283201
DOK1	0.343757518796993	6.59075757575758	5.78844457373049	1.59936368913428e-06	1.89922066548976e-05	4.93175694174069
FZD10	-1.44415	8.34269696969697	-5.78707	1.60597667108867e-06	1.90594303093457e-05	4.92769905862655
ACTR10	-0.2855	11.1558787878788	-5.7862	1.61016018463915e-06	1.90977589198225e-05	4.92514059060903
RASSF7	-0.296481	8.83477272727273	-5.78517	1.61515622729166e-06	1.91456736688019e-05	4.92209392349077
TSPAN5	-0.558335	8.82139393939394	-5.78345	1.62351069082426e-06	1.92333180715932e-05	4.91702026954198
ZMIZ1	-0.569921	5.77463636363636	-5.78103	1.63531892149367e-06	1.93617505187609e-05	4.90989358096986
FADS3	0.446129699248122	6.8130303030303	5.78017518062388	1.63953392599414e-06	1.94001824659152e-05	4.90736215447582
RLF	-0.267342	8.89642424242424	-5.77925	1.64407936000829e-06	1.94424765899149e-05	4.90464
IFRD1	-1.08076	8.53518181818182	-5.7786	1.64729319242765e-06	1.94689828840579e-05	4.90271913447443
PDP2	-0.567055	6.97987878787879	-5.77689	1.65575273582663e-06	1.95574191881917e-05	4.89768197955133
SMIM5	-0.910789	9.39239393939394	-5.77503	1.66502516617626e-06	1.96440395972861e-05	4.89219033167579
MLANA	-1.3743	7.31833333333333	-5.77503	1.66504845894783e-06	1.96440395972861e-05	4.8921765750186
ZBTB4	-0.431346	9.01363636363636	-5.77093	1.68562811773156e-06	1.98751239959385e-05	4.88009699552691
RAI14	0.648770676691731	8.20539393939394	5.76878992260416	1.6964999547381e-06	1.99915394901774e-05	4.87377509550851
CSF3	1.24332330827068	6.67557575757576	5.76824864810016	1.69925707731444e-06	2.00122505558309e-05	4.87217829893434
MOCOS	0.716357142857143	6.89640909090909	5.76623828474975	1.70953675674527e-06	2.01214787811857e-05	4.8662475829681
ATP6V0B	0.47359398496241	10.4201818181818	5.7658162312198	1.71170276433833e-06	2.01351357490116e-05	4.86500249336186
ZNF267	0.858056390977444	8.91118181818182	5.76548989555734	1.71337942650232e-06	2.01430237803892e-05	4.86403977831905
KLB	-0.724961	5.74215151515152	-5.76509	1.71543165733937e-06	2.01553152650185e-05	4.86286270100629
SPSB3	-0.638927	9.05954545454546	-5.76446	1.71865637053236e-06	2.01755742383287e-05	4.86101598185534
PTP4A2	0.573676691729323	10.5762727272727	5.7643650462088	1.7191713526092e-06	2.01755742383287e-05	4.86072138494331
ZHX3	-0.423141	6.43209090909091	-5.76358	1.72320000973375e-06	2.02110060895603e-05	4.85841982702242
PPP1R9A	-0.963096	5.36904545454545	-5.75639	1.76082379994614e-06	2.06401951397668e-05	4.83718211040047
TMEM106C	-0.514957	7.54745454545455	-5.75529	1.76660751269339e-06	2.06916757626013e-05	4.83395771695732
TACC3	0.510890977443609	7.07863636363636	5.75509	1.76767695201115e-06	2.06916757626013e-05	4.83336266816102
ARSI	-0.726632	6.48736363636364	-5.75497	1.76831612955451e-06	2.06916757626013e-05	4.83300719432679
CDC42EP2	0.501680451127818	6.57243939393939	5.75329829877501	1.77721142139908e-06	2.07836155770041e-05	4.82807346173694
SFXN3	0.673744360902258	7.90651515151515	5.75297217073528	1.77895127999953e-06	2.07918176163868e-05	4.8271113504694
MCAM	1.18217669172932	7.91842424242424	5.75223092925239	1.78291207563217e-06	2.0825952547393e-05	4.82492461123265
LOC101927824	-0.316786	5.01160606060606	-5.75038	1.79285469494766e-06	2.09298797944881e-05	4.81945670280759
ASRGL1	0.648082706766919	5.96007575757576	5.74463198323771	1.82402991398707e-06	2.12814119510112e-05	4.80250689232861
TCF7	0.290915413533837	6.66218181818182	5.74028409426848	1.84798227537e-06	2.15483128335369e-05	4.78968012322074
SCARF1	0.567133458646617	6.02557575757576	5.73829828443964	1.85902661900563e-06	2.16644772637438e-05	4.78382175457325
PROK2	2.00272556390977	4.10027272727273	5.73753058121514	1.86331400541093e-06	2.1701809018227e-05	4.78155694103689
FAM3D	-1.2349	10.6285757575758	-5.7373	1.8645777485876e-06	2.17039018049257e-05	4.78089036442655
FRAS1	-0.40538	5.15375757575758	-5.73554	1.87445576279256e-06	2.17989264483869e-05	4.77569562967047
TFAP2B	-1.54949	5.33306060606061	-5.73546	1.87491890235864e-06	2.17989264483869e-05	4.77545274346263
BROX	-0.574282	6.09857575757576	-5.73393	1.88355210282697e-06	2.18865912076023e-05	4.77093616868791
DCBLD1	0.430864661654136	6.46421212121212	5.73218065748539	1.89346801909406e-06	2.19890505860106e-05	4.76577404601025
LOXL1	1.25657894736842	7.37451515151515	5.73174556598964	1.8959417360781e-06	2.20050142017505e-05	4.76449047595664
SSR1	0.465355263157896	9.57331818181818	5.73112860872638	1.89945500435643e-06	2.20298858469072e-05	4.76267038106765
CHUK	0.438774436090226	8.33851515151515	5.73096444110005	1.90039095644486e-06	2.20298858469072e-05	4.76218606771701
GID8	-0.612244	9.80257575757576	-5.73079	1.90138568220646e-06	2.20298858469072e-05	4.76167160350984
FNDC4	-0.966944	8.33893939393939	-5.72974	1.90741369756228e-06	2.20869460028308e-05	4.75855971892754
CCL20	2.48845488721805	7.02918181818182	5.72353925211804	1.94320999978909e-06	2.24884435871545e-05	4.74028092769843
SLC25A32	0.546165413533833	8.3609696969697	5.72044405792977	1.96134332825727e-06	2.26845409568682e-05	4.73114977488227
SYTL2	1.19486090225564	6.54812121212121	5.72026106275854	1.96242070512441e-06	2.26845409568682e-05	4.73060992003371
PPL	-0.663113	13.3523636363636	-5.71824	1.97437966332075e-06	2.28096106401297e-05	4.72463735668558
RNASE2	0.910075187969925	4.85830303030303	5.71674056639327	1.98326328615842e-06	2.28990278270921e-05	4.72022409882788
PPA1	0.430406015037597	12.4833333333333	5.71153555746901	2.01448575500555e-06	2.32461206345627e-05	4.70486883732022
VPS52	-0.337342	9.55072727272727	-5.71059	2.02021100999213e-06	2.32987584280256e-05	4.70207903665836
CLEC4C	1.32346804511278	4.04418181818182	5.71037619899512	2.02150699336825e-06	2.33002829673147e-05	4.70144862980508
PDK1	-0.494823	5.7449696969697	-5.70921	2.02860630662077e-06	2.33686575747148e-05	4.69800247041125
HHEX	1.21430827067669	5.94042424242424	5.7087380307441	2.03146977939823e-06	2.33881865746589e-05	4.69661589771636
RASGRP1	1.53077443609023	8.61578787878788	5.70680731803896	2.04327488069538e-06	2.35105783829897e-05	4.69092014414048
FAP	1.36768421052632	5.77954545454545	5.70595070571632	2.04853451213584e-06	2.35575585683352e-05	4.68839307399902
ALDOA	-0.405782	12.9330606060606	-5.70557	2.05085389410437e-06	2.35647892164421e-05	4.68728075633229
LASP1	0.413334586466171	10.4210909090909	5.70546589304619	2.05151728706152e-06	2.35647892164421e-05	4.68696284143751
TCEAL9	0.497984962406017	10.5174242424242	5.70440254003973	2.05807473251224e-06	2.36265563185937e-05	4.68382587528336
CNTRL	0.438097744360904	6.89183333333333	5.70180896255185	2.07415689286708e-06	2.3797533038448e-05	4.67617465365532
NENF	-0.352987	6.35698484848485	-5.69757	2.10071459097567e-06	2.40884346082038e-05	4.66366879927602
RAB5B	-0.466353	9.26236363636364	-5.69451	2.12009405162489e-06	2.42967389854504e-05	4.65464270261886
CRNDE	-0.845784	9.42328787878788	-5.6938	2.12460206291351e-06	2.43344724837479e-05	4.65255492298773
PARVB	0.46213157894737	5.42092424242424	5.69326834027933	2.12801028990691e-06	2.43595734786885e-05	4.65097942691493
EMP3	1.00889097744361	8.08390909090909	5.69162471517749	2.13853384035013e-06	2.44606452223269e-05	4.64613068955815
AP3M1	-0.250019	8.19337878787879	-5.69151	2.13928324181082e-06	2.44606452223269e-05	4.64578631440192
INPP5J	-0.453222	6.96430303030303	-5.68955	2.15191443499666e-06	2.45910267711576e-05	4.63999997458645
GNAI2	0.682394736842108	9.32960606060606	5.68824637223509	2.16032812052073e-06	2.46730914437795e-05	4.63616452488529
CHAC2	-0.571034	8.17284848484849	-5.68793	2.16236615567832e-06	2.46822878009325e-05	4.63523772118505
GTF2IRD2	-0.602079	8.84715151515151	-5.68502	2.1813438678282e-06	2.48751092906782e-05	4.62664932187453
CEACAM1	0.966969924812032	8.85554545454545	5.68495980665006	2.18174376476854e-06	2.48751092906782e-05	4.62646915424612
MOB3B	0.398157894736845	7.18475757575758	5.68437841020542	2.18555428320895e-06	2.49043723984783e-05	4.62475403968085
QSOX2	0.236332706766919	6.77739393939394	5.68365002294442	2.19033759775792e-06	2.49446809128051e-05	4.62260530578834
CD5	0.45690037593985	6.35675757575758	5.68252965066345	2.19771554796062e-06	2.50144758304261e-05	4.61930022581566
NDRG4	-1.00774	7.448	-5.68201	2.20113518307375e-06	2.50391633524543e-05	4.61777211010223
MAP3K9	-0.706874	7.94666666666667	-5.68179	2.20258704288282e-06	2.50414509855519e-05	4.61712404379693
ZNF354A	0.422909774436089	7.57936363636364	5.68127978773241	2.20597560026e-06	2.50657420504004e-05	4.61561315803226
ERRFI1	0.82439097744361	8.26563636363636	5.67852449811473	2.22429463957078e-06	2.52465847078611e-05	4.60748514391025
HLX	0.72459022556391	6.37045454545455	5.67850674941786	2.22441313743904e-06	2.52465847078611e-05	4.60743278596757
LILRA1	0.642109022556392	4.56001515151515	5.67575840941764	2.24283871347466e-06	2.54412883186834e-05	4.59932531440021
NTF3	0.489195488721808	6.07048484848485	5.67327979398103	2.25958702108005e-06	2.56167563697869e-05	4.59201355429307
TOR3A	0.286913533834587	7.44287878787879	5.67222619659234	2.26674418443643e-06	2.56833533200915e-05	4.58890551903798
EHD1	0.650684210526316	7.96936363636364	5.67016419344413	2.28081727393659e-06	2.58281915393012e-05	4.58282278004406
CX3CR1	0.683917293233084	6.92701515151515	5.6694202153424	2.28591634376254e-06	2.58713008018484e-05	4.58062811255651
UGT8	-0.990711	4.65240909090909	-5.66863	2.29132575941069e-06	2.59178717678879e-05	4.57830522629587
ETV2	-0.587083	5.77830303030303	-5.66723	2.30101342641713e-06	2.60127553982481e-05	4.57415889209976
LOC100507507	0.346765037593986	5.70295454545455	5.66384095370436	2.32452096063834e-06	2.62636761585442e-05	4.56416991409443
SLC24A4	0.578454887218045	4.46487878787879	5.66334606240911	2.32797662370468e-06	2.62878849312981e-05	4.56271005011651
RASGEF1B	-1.13707	6.42560606060606	-5.66228	2.3354060396618e-06	2.63569133709521e-05	4.5595787908631
SLC36A4	0.607701127819549	4.92007575757576	5.66204995253806	2.33705132741481e-06	2.63606223246039e-05	4.55888670516359
DVL1	-0.45385	8.97887878787879	-5.66178	2.33895719371353e-06	2.63672646257537e-05	4.55808561788147
IL10	0.525736842105264	4.70630303030303	5.65835999403811	2.36308095731937e-06	2.66242227611092e-05	4.54800190296777
ADO	0.333667293233086	8.24192424242424	5.65815157996169	2.36455977763288e-06	2.66259006231653e-05	4.54738711689208
STAU1	0.22682142857143	10.9557272727273	5.65769392921374	2.36781033048141e-06	2.66475158103251e-05	4.54603712615755
CES3	-0.493898	6.81015151515152	-5.65448	2.39074806305398e-06	2.68905432417999e-05	4.53656329143461
COG8	-0.299586	6.69506060606061	-5.6525	2.40503095873142e-06	2.70360049549476e-05	4.53071001697189
JADE1	-0.504848	7.94284848484848	-5.65051	2.41944962982719e-06	2.71828288657521e-05	4.52483632436097
VSIG4	1.0003984962406	6.77472727272727	5.64775892245171	2.43948890204794e-06	2.73926008457105e-05	4.51673097056064
FAM117B	0.679026315789475	7.62554545454545	5.64630791507731	2.45013781073479e-06	2.74967539847092e-05	4.51245087476572
MAP1LC3A	-0.507094	9.01360606060606	-5.64472	2.46184768829275e-06	2.76126905138987e-05	4.50776581141833
FBXL16	-0.55316	6.85387878787879	-5.64452	2.46333375773532e-06	2.76138886694395e-05	4.50717283985089
TNF	1.28616541353384	5.69990909090909	5.64281351470313	2.47597450189915e-06	2.77400590389048e-05	4.50214337347745
WDR81	0.338372180451129	8.16839393939394	5.64102832831749	2.48927878377472e-06	2.78680608754866e-05	4.49687761580849
TUBGCP4	-0.312186	7.21913636363636	-5.64067	2.49193195815535e-06	2.78680608754866e-05	4.49583087811174
ZMYM5	-0.469729	6.79887878787879	-5.64064	2.49220234781458e-06	2.78680608754866e-05	4.49572426594614
TPBG	0.500546992481203	7.22198484848485	5.6404829369323	2.49335762160388e-06	2.78680608754866e-05	4.49526888259154
SLC38A5	0.672627819548873	6.74251515151515	5.6403491530449	2.49435917730742e-06	2.78680608754866e-05	4.49487426257378
PITPNA-AS1	-0.694617	7.68878787878788	-5.63916	2.50329777395779e-06	2.7952328350479e-05	4.49135940788416
CASP4	0.927139097744362	8.18462121212121	5.63861392164586	2.50738630754411e-06	2.79823752861431e-05	4.48975589542271
LOC100506730	-0.436378	5.94371212121212	-5.63746	2.51608042355859e-06	2.80637583064438e-05	4.4863547769489
MAP3K1	-0.627868	8.5165	-5.63662	2.52246830990207e-06	2.81193418889473e-05	4.48386334687753
ADD3	-0.519318	10.7873939393939	-5.6352	2.53320130537757e-06	2.82232739760514e-05	4.47969142046143
COA1	0.60288157894737	5.96263636363636	5.63347512934412	2.54636628835209e-06	2.83541710006103e-05	4.47459829887034
SULT2B1	-0.826008	10.5191515151515	-5.63309	2.5493424441795e-06	2.83715314479809e-05	4.47345057399669
TM7SF2	-0.888154	8.29757575757576	-5.63221	2.556023987713e-06	2.8430086810001e-05	4.47087878631596
SNRNP48	0.300881578947368	7.29251515151515	5.63171119483209	2.55988586927334e-06	2.84572320870191e-05	4.46939538287807
RAB40C	-0.306115	6.77271212121212	-5.62947	2.57715795604453e-06	2.86333404206257e-05	4.46278825643275
POC5	0.393229323308273	6.51166666666667	5.62915960321177	2.57956964072452e-06	2.86442394769526e-05	4.46186924191673
OLFM1	0.945033834586469	7.13481818181818	5.62896401471257	2.58108470787314e-06	2.8645175685326e-05	4.46129233938597
TREM1	1.40453007518797	4.89554545454545	5.62756222699244	2.59196933055017e-06	2.87464699921934e-05	4.45715767586446
DMPK	-0.324429	6.21636363636364	-5.62742	2.59308350261731e-06	2.87464699921934e-05	4.45673542536588
PRR15L	-1.10845	7.00269696969697	-5.62604	2.60385027999484e-06	2.88498541537226e-05	4.45266435884449
SNHG18	-0.747086	6.90321212121212	-5.62293	2.62829686248157e-06	2.91046081215395e-05	4.44348305583821
PDIK1L	-0.388857	8.1900303030303	-5.62189	2.63645220131859e-06	2.91787780666664e-05	4.4404392144136
GIMAP1	0.89119172932331	6.43181818181818	5.62082951690883	2.64489124782144e-06	2.92560042390238e-05	4.43729940101507
WDR49	0.597152255639098	3.96686363636364	5.62050390522454	2.64747793220928e-06	2.92684459860641e-05	4.43633901471038
ARHGAP32	-0.598564	9.36548484848485	-5.61965	2.65424788076948e-06	2.93270953757647e-05	4.43382990669559
ZNF654	-0.435451	8.061	-5.61726	2.67334947346215e-06	2.95218586917737e-05	4.42678481481694
TP53AIP1	-0.936372	7.31440909090909	-5.61596	2.68384835886515e-06	2.96214597534946e-05	4.42293404414806
MALL	-0.654752	12.1011212121212	-5.61245	2.71230513801765e-06	2.99190419659787e-05	4.41257211799069
DCAF11	-0.343883	7.88813636363636	-5.61135	2.72122253577612e-06	3.0000879068708e-05	4.40934744727738
BCL9	-0.348098	7.39984848484848	-5.60909	2.73979616586029e-06	3.01890253366477e-05	4.40266479390639
LPXN	0.767298872180452	6.48775757575758	5.6065647156275	2.76061874800644e-06	3.0401731547765e-05	4.39522674929057
GPX3	-0.804808	11.714303030303	-5.60481	2.77523689469008e-06	3.05459141663497e-05	4.39003850684566
SOX13	-0.609177	6.96866666666667	-5.6042	2.78030337559062e-06	3.05848647707142e-05	4.38824671039981
RIOK3	-0.829504	10.1788787878788	-5.60323	2.78836865501221e-06	3.06567429115867e-05	4.3854011070843
NFIX	-0.471748	8.2409696969697	-5.60094	2.80760727161863e-06	3.08435891964175e-05	4.37864647798109
SEPTIN1	0.631981203007519	5.83806060606061	5.60084363045011	2.80844428875027e-06	3.08435891964175e-05	4.37835365728897
NEBL	-0.450618	7.26569696969697	-5.59787	2.833600030694e-06	3.11027994597174e-05	4.36959378496568
SNX9	-0.665039	9.89765151515152	-5.59759	2.83603309310872e-06	3.11124485244547e-05	4.36875066751097
PPP1R12A	0.338255639097746	8.91681818181818	5.59623085493863	2.84760794116401e-06	3.12223212431789e-05	4.36474959201598
ZNF112	-0.576421	6.68287878787879	-5.59185	2.88527884437679e-06	3.16180447417995e-05	4.35183982338317
PMM1	-0.935917	8.04957575757576	-5.59019	2.89973041776497e-06	3.17590277319872e-05	4.34693206552785
NOL8	0.311492481203008	8.97872727272727	5.58907005098823	2.90949041517507e-06	3.18485006026354e-05	4.34363141532495
CD207	-1.53483	7.46154545454545	-5.58722	2.92566066217304e-06	3.20080066215118e-05	4.33818728133927
BOC	-0.491391	8.32963636363636	-5.58517	2.94377311660318e-06	3.21885754055228e-05	4.33212494290205
GPX7	0.725913533834587	6.12512121212121	5.58228266085966	2.96938755204304e-06	3.24509324123656e-05	4.32361515730725
DIS3L	-0.458692	8.55366666666667	-5.5801	2.98893829238075e-06	3.26467722595499e-05	4.31716924776849
EXD2	-0.366199	6.81048484848485	-5.57928	2.99625919242319e-06	3.27088905624344e-05	4.31476640314068
GBP6	-0.683682	12.0332424242424	-5.57705	3.01643768675576e-06	3.29112255730447e-05	4.30817381002615
SPTLC3	-0.493128	5.57063636363636	-5.57478	3.03706363378962e-06	3.31100636286863e-05	4.30148054851278
LRP8	0.594469924812031	6.66351515151515	5.5746773516626	3.03796947634468e-06	3.31100636286863e-05	4.30118764161962
ACAP1	0.461548872180453	5.71654545454545	5.57440566582997	3.04044854130033e-06	3.31190534523253e-05	4.30038647589198
TRIM27	0.445890977443613	8.14306060606061	5.57340553915155	3.04959189587087e-06	3.32005869207345e-05	4.29743724405072
ALOX15B	1.13290037593985	6.21504545454545	5.57270729103954	3.05599171824563e-06	3.3248168133154e-05	4.29537821865863
SIT1	0.519439849624062	5.982	5.57256650462458	3.05728372874165e-06	3.3248168133154e-05	4.29496306228902
ZKSCAN1	-0.484934	9.07595454545454	-5.57155	3.06660281899633e-06	3.3331408816029e-05	4.29197379528887
THEMIS	1.15818421052632	4.89416666666667	5.56894059018164	3.09074801723387e-06	3.35756191280734e-05	4.28427093597102
SACS	0.694654135338347	7.43233333333333	5.56685814680345	3.11013269940663e-06	3.37678778605315e-05	4.27813030584674
DUOX2	1.40382330827068	9.66966666666667	5.56576740316625	3.12033450649534e-06	3.38602803005655e-05	4.27491399069653
POM121	-0.302699	6.31542424242424	-5.56546	3.12320180429523e-06	3.3873035386671e-05	4.27401191719995
STMN3	0.424964285714288	5.70478787878788	5.56438828570125	3.13328142860299e-06	3.39639564060966e-05	4.27084736539438
YME1L1	0.718037593984963	6.92972727272727	5.56391804610927	3.13770823224566e-06	3.39935370767264e-05	4.26946076976772
BTLA	0.906563909774437	4.97218181818182	5.56244877531628	3.15158020011872e-06	3.41253581322753e-05	4.26512835440304
DKK4	-1.13262	7.51054545454546	-5.56177	3.15805010673778e-06	3.41769303713498e-05	4.26311424058938
WNT10A	-0.510904	6.18162121212121	-5.56104	3.16489829068312e-06	3.42325384536827e-05	4.26098686728196
GCSAM	0.519646616541354	4.36166666666667	5.56047176204745	3.17034282329131e-06	3.42729123461746e-05	4.25929882440549
PSCA	-1.52083	8.86327272727273	-5.55927	3.18184808678131e-06	3.43787266839982e-05	4.25574122637162
ULK1	-0.590173	7.49193939393939	-5.55891	3.18524348929779e-06	3.43968499995853e-05	4.25469378106173
PNPLA6	0.536665413533837	7.30593939393939	5.55663858884235	3.20704004165197e-06	3.46135572366113e-05	4.24799630992144
LCN2	1.71473308270677	11.2195151515152	5.55582805568509	3.21485400584063e-06	3.46791983033056e-05	4.24560640028591
MAVS	-0.329695	7.75768181818182	-5.55558	3.21727629443432e-06	3.4686639036548e-05	4.24486672256627
IRS1	0.441003759398497	5.51630303030303	5.55415375669658	3.2310554733955e-06	3.48164486721482e-05	4.24066965755927
LILRA6	0.846789473684212	5.14745454545455	5.55181018850231	3.25387041639918e-06	3.50415706495402e-05	4.2337596292059
NAA30	-0.333365	4.68065151515152	-5.5515	3.25694208780458e-06	3.50415706495402e-05	4.23283301394262
EDEM2	0.387236842105263	7.12454545454545	5.55146974133018	3.25719809094423e-06	3.50415706495402e-05	4.23275582633967
TOMM40L	0.58821052631579	7.70533333333333	5.55090874800052	3.26268890391072e-06	3.50817908405997e-05	4.23110175131722
CRYAB	-1.33864	11.051303030303	-5.55007	3.27091078527943e-06	3.51513176769079e-05	4.22863016705638
SLC49A4	-0.51272	7.82916666666667	-5.54964	3.27516827391992e-06	3.51781888477203e-05	4.22735
PRLR	-0.659609	3.98606060606061	-5.54825	3.28885989613774e-06	3.53063077643827e-05	4.22325603856971
SULF1	1.81213909774436	7.17157575757576	5.54745002931315	3.2967467528342e-06	3.53656966420087e-05	4.22090393047859
ACAT2	-0.783297	9.14806060606061	-5.54733	3.29792496032317e-06	3.53656966420087e-05	4.22055303628076
TNFAIP8	0.642263157894739	10.1282121212121	5.5439373460859	3.33169993623127e-06	3.57087603979048e-05	4.2105472236745
ABHD5	-0.564882	8.02648484848485	-5.54266	3.34452178827209e-06	3.58270041321538e-05	4.20677535721125
SGPL1	-0.398169	8.36260606060606	-5.54224	3.34868374773245e-06	3.58524049804019e-05	4.20555412836071
SPOCD1	0.540838345864663	5.30839393939394	5.54143689465077	3.35680642254079e-06	3.5903035908801e-05	4.20317509628999
PCAT6	-1.24924	6.72733333333333	-5.54142	3.35699931178639e-06	3.5903035908801e-05	4.20311867154621
RASSF9	-0.804508	5.59627272727273	-5.5393	3.37836299646101e-06	3.61122293391062e-05	4.19688930458579
SSBP3	-0.472312	6.86315151515152	-5.53897	3.381720671493e-06	3.61288311440563e-05	4.19591384261338
AKR1B1	0.678962406015041	8.83893939393939	5.5377981917175	3.3936802362861e-06	3.62372650723648e-05	4.19244725357419
ACSL3	-0.542252	9.72434848484849	-5.53339	3.43894456178855e-06	3.67010176287679e-05	4.17943692580003
C1GALT1	-0.619632	8.71575757575757	-5.53082	3.46556721023754e-06	3.69654347981704e-05	4.17186469808294
ZNF256	-0.644857	5.70242424242424	-5.52944	3.47989182934835e-06	3.70984634267217e-05	4.1678144631317
RHOC	0.450569548872181	7.33704545454545	5.52665452200092	3.50914661234426e-06	3.73904333825143e-05	4.15959443373057
GSEC	0.585312030075188	4.56378787878788	5.52438557727037	3.53313361686636e-06	3.76259936932348e-05	4.15290563136553
AADACL2	-1.87028	5.48575757575758	-5.52246	3.55365158972538e-06	3.78243798393896e-05	4.14722018979593
COQ6	-0.290974	6.7530303030303	-5.52113	3.56786000598983e-06	3.79554331455486e-05	4.14330234635264
ST3GAL5	0.967451127819551	7.45169696969697	5.51944703337928	3.58591159071359e-06	3.81272097491645e-05	4.13834727664852
CACNG6	-0.266588	6.66195454545455	-5.5191	3.58965293559653e-06	3.81467311165489e-05	4.13732342436802
RNF19B	1.07097556390977	9.10298484848485	5.51884792764984	3.59236758659388e-06	3.81553270298122e-05	4.13658120532706
MILR1	0.800646616541356	5.14987878787879	5.51839085328664	3.59730085904369e-06	3.81874658000603e-05	4.13523382572195
OR7E91P	-0.455361	6.12660606060606	-5.51752	3.6066752194568e-06	3.82666902855032e-05	4.1326785878292
RPL22L1	0.488109022556392	11.5021818181818	5.51501154702615	3.63398500371518e-06	3.85195724252311e-05	4.1252723291414
S100A3	0.560627819548873	6.778	5.51497740457396	3.63435754014592e-06	3.85195724252311e-05	4.12517168550651
BCAT1	0.90457142857143	5.75125757575758	5.51329059627027	3.65281032912889e-06	3.86946643383542e-05	4.12019941700903
PUS3	0.395642857142859	8.27584848484848	5.51068668578612	3.6814798074394e-06	3.89777404678711e-05	4.11252389433827
UNC13B	-0.502925	9.12384848484849	-5.5085	3.70574508160375e-06	3.92139124095077e-05	4.10607415190942
TSFM	0.390699248120303	5.79790909090909	5.50763526764965	3.71536282537314e-06	3.92949176581066e-05	4.10353
PKIG	0.886127819548872	8.13209090909091	5.50528454551403	3.74167774941377e-06	3.95523390818442e-05	4.09660053739187
TNIP3	1.26637593984963	3.80030303030303	5.50489871877368	3.74601461436216e-06	3.95772868570685e-05	4.09546
C1orf116	-0.746883	10.8356666666667	-5.49962	3.80583837134943e-06	4.01881276544235e-05	4.07990921992649
GRAMD2A	0.472233082706768	6.77439393939394	5.49915589245524	3.81116380403674e-06	4.02231473487715e-05	4.07853651446809
ZNF689	0.344065789473684	7.05665151515151	5.49851051086913	3.81855573790497e-06	4.02799285714412e-05	4.07663432208267
ALOX5AP	1.00901503759398	8.27890909090909	5.49685718130656	3.8375577433562e-06	4.04590540177644e-05	4.07176135672355
PPP1CB	-0.506023	11.2870606060606	-5.49511	3.85771093117745e-06	4.06501213437388e-05	4.06661953267495
SURF4	0.282898496240604	9.36833333333333	5.49349562046899	3.87648471673242e-06	4.08264600282481e-05	4.06185381017809
NACC2	0.321646616541354	7.09666666666667	5.49129908399207	3.90213364381752e-06	4.10749830088699e-05	4.05538009231831
PSMD13	0.365477443609025	8.68128787878788	5.49067401260764	3.90946355072666e-06	4.11305148445079e-05	4.05353787887693
PIM3	0.629195488721804	9.60987878787879	5.48501525392645	3.97645048091094e-06	4.18132957344107e-05	4.03686079210787
NME8	0.894796992481204	3.83624242424242	5.48419715820543	3.98622934683254e-06	4.1877628316676e-05	4.0344498246164
TRPC6	0.516501879699249	4.60372727272727	5.48415349902085	3.98675188909568e-06	4.1877628316676e-05	4.03432115936539
VNN1	0.589157894736843	3.82328787878788	5.48329666185517	3.99702095634461e-06	4.19634801085346e-05	4.03179603780429
SLC47A1	-0.799718	6.38851515151515	-5.47906	4.04813665977599e-06	4.24666530285481e-05	4.01932285980627
PTPN2	0.602349624060151	5.40312121212121	5.47897741860062	4.04919038167415e-06	4.24666530285481e-05	4.01906739607768
CNOT1	-0.364102	8.06984848484849	-5.47768	4.06501372848238e-06	4.26102826481391e-05	4.01523918587501
NAGS	0.593624060150378	5.78878787878788	5.47735830025621	4.06892159273009e-06	4.261185673701e-05	4.0142960394434
SOCS1	0.519244360902256	5.8474696969697	5.47731745314333	4.06942061241512e-06	4.261185673701e-05	4.01417566854027
HLA-DPB2	0.941781954887217	4.27433333333333	5.47677387003549	4.07606726698217e-06	4.26390250661366e-05	4.01257380690664
LOC730101	-0.847504	5.70024242424242	-5.47676	4.07627461048826e-06	4.26390250661366e-05	4.01252387868526
XAF1	1.89296992481203	8.72339393939394	5.47512207087206	4.09633126916781e-06	4.28264482193258e-05	4.00770623785332
UPF3B	-0.358015	8.48627272727273	-5.47354	4.1158859705226e-06	4.30084305928147e-05	4.00303187764855
VDAC3	-0.501684	9.83784848484848	-5.47251	4.12863261366031e-06	4.31191202702624e-05	3.99999688623786
PPIP5K1	-0.303312	7.04084848484848	-5.4696	4.16474897619911e-06	4.34575097062342e-05	3.99144827292895
TERF2IP	0.299056390977444	9.3640303030303	5.46955477344353	4.16537441317934e-06	4.34575097062342e-05	3.99130088966578
PARP15	0.418389097744361	3.73578787878788	5.46771354694306	4.18846344121064e-06	4.36756388314991e-05	3.98587546351715
ZNF891	-0.353846	5.24301515151515	-5.46746	4.19169519658378e-06	4.36865848676751e-05	3.98511846299702
SLC30A6	0.281030075187974	7.55890909090909	5.46578013426458	4.21284616451425e-06	4.38841795316023e-05	3.98017849554251
GOLT1B	0.347661654135338	8.99304545454545	5.46437678174627	4.23063297089925e-06	4.40465432711253e-05	3.97604345866634
SIRT7	-0.471395	9.76490909090909	-5.46349	4.24187475508339e-06	4.41406312222061e-05	3.97343897162296
HSH2D	0.657003759398497	4.67293939393939	5.46327072825972	4.24470452315724e-06	4.41471320821461e-05	3.9727844633256
MIR223	0.901898496240602	5.59693939393939	5.46123691217321	4.27070154038306e-06	4.4394452512985e-05	3.96679189495958
MARVELD3	-0.597124	6.96072727272727	-5.46022	4.28381663999698e-06	4.45076766732639e-05	3.96378259728798
TRPM6	0.458635338345866	4.73315151515152	5.45963645603486	4.29127100038821e-06	4.45620003624338e-05	3.96207628616603
NFATC1	0.554793233082709	6.48228787878788	5.45862801131041	4.30428259376264e-06	4.46739459874141e-05	3.95910502518808
CFLAR	0.42518045112782	8.13498484848485	5.45678591092869	4.32815240398586e-06	4.48984141348191e-05	3.95367757084544
HMGN3-AS1	-0.354395	4.47404545454545	-5.45625	4.33512920412264e-06	4.49474996352871e-05	3.95209687002306
RPS6KA3	0.293000000000003	8.71330303030303	5.45367812722671	4.36872304340308e-06	4.52723623457418e-05	3.94452119741737
WDFY1	0.439289473684211	9.35207575757576	5.45042685725653	4.41157359523336e-06	4.56927651061392e-05	3.93494236586489
UBB	0.292315789473689	13.663696969697	5.44975864541739	4.42043227303925e-06	4.57608451595237e-05	3.93297372971463
TRIM33	-0.340055	8.68468181818182	-5.44896	4.43100766909015e-06	4.58466173348082e-05	3.93062876458137
ADAMTS3	0.705984962406015	4.67866666666667	5.44865235296531	4.43513780152748e-06	4.58656476882137e-05	3.9297144810441
COMT	-0.361147	7.29657575757576	-5.44803	4.44339121375514e-06	4.5927276969846e-05	3.92788998495907
KCMF1	-0.338598	6.97787878787879	-5.44758	4.44945514496135e-06	4.59450769201661e-05	3.92655165820652
SLC16A9	-1.16979	8.41551515151515	-5.44756	4.4497030192399e-06	4.59450769201661e-05	3.92649699055533
ZYG11A	-0.78191	5.91533333333333	-5.44737	4.45222132163257e-06	4.5947383031137e-05	3.9259417623188
GK3P	0.868178571428574	5.44231818181818	5.44696839797489	4.45761586149841e-06	4.59793545404739e-05	3.92475344802584
UBAP1	-0.390096	9.17013636363636	-5.44624	4.46732627891443e-06	4.6055787554143e-05	3.92261805644361
RAB24	0.476936090225564	9.21675757575758	5.44380623711846	4.50013357034316e-06	4.63701359813898e-05	3.91543775311709
YY1AP1	-0.388639	9.58433333333333	-5.43938	4.56034723289836e-06	4.69664156120669e-05	3.9023946974106
SLC41A1	0.438545112781957	7.50557575757576	5.43849605738036	4.57244651727536e-06	4.70668132248689e-05	3.89979467493703
BAIAP2L1	-0.446098	7.85827272727273	-5.43745	4.58680595561685e-06	4.71903607592009e-05	3.89671790120336
HSPH1	0.799349624060151	9.20069696969697	5.43662197074814	4.59824364419632e-06	4.72837370315637e-05	3.89427406656694
DAPL1	-2.06759	10.0577878787879	-5.43347	4.64190525800314e-06	4.77082059396719e-05	3.88500080299862
LRATD2	-0.438718	8.49866666666667	-5.43219	4.65986369052376e-06	4.78682046936769e-05	3.88121197426649
ADPGK	0.520597744360904	7.49683333333333	5.4313494151913	4.67160390950508e-06	4.79606503033472e-05	3.87874295391417
GYG1	0.457686090225566	9.72209090909091	5.43120325457718	4.67365410028622e-06	4.79606503033472e-05	3.87831242767514
NDUFA11	-0.259545	8.59986363636364	-5.43092	4.67767088084059e-06	4.79772790498511e-05	3.87746947938041
PTPN21	-0.356053	5.566	-5.4289	4.70608563086769e-06	4.8244004309064e-05	3.8715270949751
DSTN	-0.452098	12.1937272727273	-5.42703	4.73253651676616e-06	4.84903344944602e-05	3.86602764944602
P3H1	0.701402255639099	7.00909090909091	5.42490904961423	4.76280075216615e-06	4.87754648895747e-05	3.85977303432268
GTF3C1	-0.459393	8.85310606060606	-5.42014	4.83146273098136e-06	4.94533309493751e-05	3.84572935423229
RARA-AS1	0.423969924812029	6.84718181818182	5.41937738763621	4.84254853095487e-06	4.95226998962914e-05	3.8434807104851
MTA2	-0.435838	7.12415151515151	-5.41933	4.84318697352472e-06	4.95226998962914e-05	3.84335136598738
CAPZA2	0.488766917293233	10.219303030303	5.41897877187778	4.84834647056828e-06	4.95501504273851e-05	3.84230671071737
PRAM1	0.505248120300753	4.95224242424242	5.41839317193329	4.85687670735065e-06	4.96120043662588e-05	3.84058201590099
ABRACL	0.561146616541354	10.0332727272727	5.41814267843558	4.86053013771178e-06	4.96240050418804e-05	3.83984427184714
LOC101928076	-0.841868	7.61621212121212	-5.41736	4.87189684186336e-06	4.9714702686517e-05	3.83755252203459
NIPAL1	-0.431412	6.36742424242424	-5.41466	4.91162927427956e-06	5.00946152319669e-05	3.82958358933785
EGR2	0.924766917293234	6.86527272727273	5.41337448422477	4.93059971157119e-06	5.02624932919383e-05	3.82580154996935
SHCBP1	0.817436090225564	7.33921212121212	5.41093878011759	4.96678127711545e-06	5.06055612972664e-05	3.81862848675966
GATA6	0.716943609022558	4.969	5.4107615281781	4.96942462266503e-06	5.06067397611275e-05	3.81810649358499
SNAI3	0.376082706766916	4.56518181818182	5.4104973641799	4.97336668914752e-06	5.06211359854715e-05	3.81732855307048
TLE2	-0.495483	7.52674242424242	-5.4102	4.9777393605156e-06	5.06398982402859e-05	3.81646635834258
DMAC2L	-0.514684	7.91433333333333	-5.40985	4.98308147523233e-06	5.06684988398306e-05	3.81541404051628
HK2	0.414577067669173	8.01919696969697	5.40950463033097	4.98820900054077e-06	5.06762391503894e-05	3.8144050567922
HCG22	-1.50051	8.319	-5.40946	4.98890501800197e-06	5.06762391503894e-05	3.81426817608146
NUB1	0.794563909774436	6.56866666666667	5.40896154331517	4.99634737806536e-06	5.07261008398816e-05	3.81280573665261
PIM1	-0.572492	10.1565454545455	-5.40816	5.00841556182911e-06	5.08228524903095e-05	3.81043894840325
DYSF	0.522943609022558	7.40869696969697	5.40731575561506	5.02109124367384e-06	5.09256675732493e-05	3.80795916692027
NFKB2	0.41253007518797	5.69069696969697	5.4043264874513	5.06634732190514e-06	5.13586530287912e-05	3.79915650195094
DBI	-0.423805	13.1631515151515	-5.4023	5.09726657336323e-06	5.16459382921585e-05	3.79318767085186
TDRD9	0.556624060150377	4.08809090909091	5.40185263383916	5.10410817492936e-06	5.16890995297222e-05	3.79187183330541
IPO5	0.346800751879702	8.3499696969697	5.4000148641867	5.13234169191411e-06	5.1948742676346e-05	3.78646035217888
DSG1	-1.85247	10.4327878787879	-5.3925	5.24941685738178e-06	5.3106910005882e-05	3.76433467855017
TPRG1L	-0.638015	9.94748484848485	-5.39111	5.27136467115407e-06	5.3302016202614e-05	3.76024194359868
PTGER2	0.973676691729323	5.2719696969697	5.38973338349348	5.29319662743547e-06	5.3495754506757e-05	3.75618772642428
PBX3	-0.46268	8.74360606060606	-5.38793	5.3219526487965e-06	5.37592401521467e-05	3.75087320999324
TMEM116	-0.395021	6.32325757575758	-5.38491	5.37037452193469e-06	5.42210127602897e-05	3.74198888547488
CDKN2A	0.790729323308271	5.05330303030303	5.38465388881325	5.3745140416983e-06	5.4234023371307e-05	3.74123310652384
F2R	0.713381578947369	7.32601515151515	5.38447422720187	5.37741296470813e-06	5.4234023371307e-05	3.74070417872331
TRAF1	0.673131578947369	5.30343939393939	5.38432699788739	5.37978974154216e-06	5.4234023371307e-05	3.74027073318869
NEFH	0.52869172932331	5.1075303030303	5.38407261910934	5.38389874350195e-06	5.42481312247874e-05	3.73952183968672
KIF2A	0.391652255639102	7.22218181818182	5.38320566689958	5.39792624904195e-06	5.43621133964129e-05	3.73696954165098
CTNNBL1	0.493661654135341	8.52448484848485	5.38285282660822	5.40364573682844e-06	5.43923535932842e-05	3.73593079131171
SCAPER	-0.558169	6.72572727272727	-5.37973	5.45450976898907e-06	5.48767538115227e-05	3.7267412644315
RPS16P5	0.983890977443612	7.03030303030303	5.37822336334848	5.47925155021641e-06	5.50979885921058e-05	3.7223022175294
FLT1	0.935622180451128	6.03177272727273	5.37802009933501	5.48259524227151e-06	5.51039354144166e-05	3.72170385091447
GORAB	0.494748120300755	7.76678787878788	5.37592391378465	5.51719654331251e-06	5.54238795753436e-05	3.71553320828664
APMAP	0.53574436090226	9.3149696969697	5.37516298220047	5.52981094792074e-06	5.55227407163095e-05	3.71329325700466
MAGOH	0.316763157894741	9.06912121212121	5.37499251486064	5.53264082955697e-06	5.55233092975239e-05	3.71279145588659
TSTA3	0.628219924812031	9.65233333333333	5.37443718522221	5.54186973578769e-06	5.55714771953805e-05	3.71115675113173
AHR	0.774654135338347	9.31227272727273	5.37436972697873	5.54299185650941e-06	5.55714771953805e-05	3.71095817739338
TTYH2	0.472674812030077	6.08131818181818	5.3740001672155	5.54914325134533e-06	5.56053038214139e-05	3.70987032423565
LINC00092	-0.437981	6.59724242424242	-5.36719	5.66379417637055e-06	5.67257744898023e-05	3.68981299223376
[truncated: 18,022 more rows]

## Sheet: Table S6
Common elements in GCXXD GeneCards DEGs :
XDH
ALOX12
CYP1B1
PTGS2
AKR1B10
HSD17B2
LCK
MMP9
MMP12
CD38
PIK3CG
MAPT
FYN
PLA2G2A
HPGD
ICAM1
SELE
ALOX5AP
CSF1R
PTGES
MMP3
CTSL
HSD11B1
MAP3K8
MME
ITK
ZAP70
MMP1
CES2
SERPINE1
TYMP
CASP7
CASP1
PYGM
NQO1
LYN
CDC25B

## Sheet: Table S7
Name	Betweenness	BottleNeck	Closeness	ClusteringCoefficient	Degree	DMNC	EcCentricity	EPC	MCC	MNC	Radiality	Stress
PTGS2	446.493	26	26.3333	0.23977	19	0.30118	0.33333	18.618	1145	18	4.70588	1000
MMP9	192.083	13	24.3333	0.325	16	0.39058	0.33333	18.385	1143	15	4.52941	600
ICAM1	172.995	3	24	0.4	15	0.42062	0.33333	18.59	1052	15	4.52941	596
LYN	93.4216	2	19.9167	0.38182	11	0.41901	0.25	16.598	103	10	4	384
CASP1	80.6904	2	21.8333	0.41818	11	0.39027	0.33333	17.216	294	11	4.38235	310
SELE	50.1835	2	21.5	0.57778	10	0.51877	0.33333	17.299	966	10	4.38235	252
FYN	44.7558	1	19.4167	0.41667	9	0.43736	0.25	15.809	69	8	4.02941	134
MMP3	12.7765	1	20	0.75	8	0.6123	0.33333	16.004	846	8	4.23529	82
SERPINE1	4.70577	1	20.1667	0.82143	8	0.67062	0.33333	16.553	960	8	4.26471	34
MMP1	2.75729	1	19.5	0.90476	7	0.69516	0.33333	16.171	840	7	4.20588	22
LCK	11.7835	1	18.0833	0.61905	7	0.47564	0.25	14.222	74	7	3.91176	58
CSF1R	31.6583	2	20	0.57143	7	0.43905	0.33333	15.848	38	7	4.29412	194
MMP12	5.3684	1	18.0833	0.8	6	0.57059	0.25	14.517	126	6	4	28
ZAP70	4.12944	1	17.4167	0.8	6	0.57059	0.25	14.005	72	6	3.85294	28
CD38	3	1	17.25	0.66667	6	0.47549	0.25	14.222	36	6	3.82353	10
XDH	6.31966	1	19.3333	0.86667	6	0.61814	0.33333	14.899	144	6	4.23529	44
NQO1	77.6017	2	18.5833	0.46667	6	0.45378	0.25	12.927	27	5	4.08824	236
ITK	1.33333	1	15.75	0.8	5	0.51861	0.25	11.868	30	5	3.58824	4
PIK3CG	38.4655	4	18.5	0.6	5	0.38896	0.33333	12.988	14	5	4.14706	134
MME	14.0974	2	17.8333	0.4	5	0.37893	0.25	13.569	9	4	4	84
MAPT	17.2779	1	17	0.2	5	0.30779	0.25	12.338	5	2	3.85294	66
PTGES	22.7342	1	17.9167	0.4	5	0.25931	0.25	11.22	8	5	4.02941	64
HPGD	89.4329	3	16.75	0.33333	4	0.30779	0.25	8.409	4	2	3.88235	208
CTSL	1.34848	1	15.8333	0.66667	4	0.37893	0.25	12.286	8	4	3.67647	8
ALOX12	18.6389	1	17.5	0.33333	4	0.30898	0.33333	10.495	5	3	4.02941	56
HSD17B2	5	1	12.7833	0.33333	3	0.30779	0.2	5.17	3	2	3.05882	8
CYP1B1	34.5671	1	16.4167	0.33333	3	0.30779	0.25	7.974	3	2	3.88235	114
CASP7	2.54848	1	15.75	0.66667	3	0.30898	0.25	9.445	4	3	3.73529	12
PLA2G2A	0.91667	1	16.0833	0.66667	3	0.30898	0.25	8.793	4	3	3.82353	4
ALOX5AP	0.91667	1	16.0833	0.66667	3	0.30898	0.25	8.998	4	3	3.82353	4
HSD11B1	0	1	12.0333	1	2	0.30779	0.2	3.782	2	2	2.97059	0
TYMP	0	1	14.1667	0	1	0	0.25	5.787	1	1	3.55882	0
MAP3K8	0	1	14.9167	0	1	0	0.25	5.53	1	1	3.73529	0
CDC25B	0	1	12.35	0	1	0	0.2	5.091	1	1	3.02941	0
AKR1B10	0	1	12.1167	0	1	0	0.2	4.552	1	1	3.11765	0

## Sheet: Table S8
id	Term	Category	ListHits	ListTotal	PopHits	PopTotal	p-value	q-value	Enrichment_score	geneID
GO:0045121	membrane raft	cellular_component	8	35	201	18739	2.79843830893193e-09	9.63940018777017e-07	21.3094527363184	ICAM1;LYN;SELE;FYN;LCK;ZAP70;MME;MAPT
GO:0071492	cellular response to UV-A	biological_process	4	35	11	18739	3.33312419909009e-09	9.63940018777017e-07	194.690909090909	MMP9;MMP3;MMP1;MME
GO:0004175	endopeptidase activity	molecular_function	6	35	72	18739	3.86606959402547e-09	9.63940018777017e-07	44.6166666666667	MMP9;CASP1;MMP3;MMP1;MMP12;MME
GO:1904645	response to amyloid-beta	biological_process	4	35	13	18739	7.20266402276169e-09	1.34689817225644e-06	164.738461538462	MMP9;FYN;MMP3;MMP12
GO:0030574	collagen catabolic process	biological_process	5	35	41	18739	1.20477029207001e-08	1.80233635693674e-06	65.2926829268293	MMP9;MMP3;MMP1;MMP12;CTSL
GO:0004715	non-membrane spanning protein tyrosine kinase activity	molecular_function	5	35	45	18739	1.95369546834151e-08	2.43560701719909e-06	59.4888888888889	LYN;FYN;LCK;ZAP70;ITK
GO:0018108	peptidyl-tyrosine phosphorylation	biological_process	5	35	53	18739	4.54009102725586e-08	4.85141155483911e-06	50.5094339622641	LYN;FYN;LCK;CSF1R;ZAP70
GO:0050900	leukocyte migration	biological_process	4	35	24	18739	1.05494532570131e-07	9.86373879530722e-06	89.2333333333333	ICAM1;LYN;FYN;LCK
GO:0032355	response to estradiol	biological_process	5	35	76	18739	2.83443677228988e-07	2.35573189519203e-05	35.2236842105263	PTGS2;CD38;NQO1;HPGD;CYP1B1
GO:0031234	extrinsic component of cytoplasmic side of plasma membrane	cellular_component	4	35	36	18739	5.75587082800576e-07	4.30539137934831e-05	59.4888888888889	LYN;FYN;LCK;ZAP70
GO:0150077	regulation of neuroinflammatory response	biological_process	3	35	10	18739	7.09865817538642e-07	4.82708755926277e-05	160.62	PTGS2;MMP9;MMP3
GO:0004713	protein tyrosine kinase activity	molecular_function	5	35	96	18739	9.13046709102977e-07	5.27848884566275e-05	27.8854166666667	LYN;FYN;LCK;CSF1R;ZAP70
GO:0019372	lipoxygenase pathway	biological_process	3	35	11	18739	9.74815577540976e-07	5.27848884566275e-05	146.018181818182	HPGD;ALOX12;ALOX5AP
GO:0006508	proteolysis	biological_process	8	35	432	18739	1.01928588371794e-06	5.27848884566275e-05	9.91481481481481	MMP9;CASP1;MMP3;MMP1;MMP12;MME;CTSL;CASP7
GO:0050853	B cell receptor signaling pathway	biological_process	4	35	42	18739	1.08506338343434e-06	5.27848884566275e-05	50.9904761904762	LYN;LCK;CD38;ITK
GO:0031295	T cell costimulation	biological_process	4	35	43	18739	1.19476896855451e-06	5.27848884566275e-05	49.8046511627907	LYN;FYN;LCK;MAP3K8
GO:0002250	adaptive immune response	biological_process	6	35	188	18739	1.19965655583244e-06	5.27848884566275e-05	17.0872340425532	LYN;FYN;ZAP70;ITK;PIK3CG;CTSL
GO:0007169	transmembrane receptor protein tyrosine kinase signaling pathway	biological_process	5	35	105	18739	1.42514178307059e-06	5.92225585409332e-05	25.4952380952381	LYN;FYN;LCK;CSF1R;ZAP70
GO:0022617	extracellular matrix disassembly	biological_process	4	35	47	18739	1.71768371517809e-06	6.71087477184299e-05	45.5659574468085	MMP9;MMP3;MMP1;MMP12
GO:0004222	metalloendopeptidase activity	molecular_function	5	35	110	18739	1.79435154327353e-06	6.71087477184299e-05	24.3363636363636	MMP9;MMP3;MMP1;MMP12;MME
GO:0045087	innate immune response	biological_process	8	35	478	18739	2.1707844056507e-06	7.73212731155581e-05	8.96066945606695	LYN;FYN;MMP3;LCK;CSF1R;ZAP70;NQO1;PIK3CG
GO:0030163	protein catabolic process	biological_process	4	35	63	18739	5.6161235105674e-06	0.000190948199359292	33.9936507936508	FYN;NQO1;MME;CASP7
GO:0006468	protein phosphorylation	biological_process	7	35	388	18739	6.30204311956969e-06	0.000204953402323397	9.65927835051546	LYN;FYN;LCK;ZAP70;ITK;MAP3K8;CDC25B
GO:0043274	phospholipase binding	molecular_function	3	35	23	18739	1.03034089651463e-05	0.000321122912747058	69.8347826086956	SELE;FYN;LCK
GO:0071222	cellular response to lipopolysaccharide	biological_process	5	35	173	18739	1.64177122194027e-05	0.000487070573450443	15.4739884393064	MMP9;CASP1;MMP3;SERPINE1;CASP7
GO:0046875	ephrin receptor binding	molecular_function	3	35	27	18739	1.69302605744806e-05	0.000487070573450443	59.4888888888889	LYN;FYN;PIK3CG
GO:0008233	peptidase activity	molecular_function	4	35	87	18739	2.03303164429845e-05	0.000563225062938979	24.616091954023	MMP9;MMP3;MMP1;CASP7
GO:0050727	regulation of inflammatory response	biological_process	4	35	90	18739	2.32454827526947e-05	0.000620986467821988	23.7955555555556	PTGS2;CASP1;SELE;PTGES
GO:0050852	T cell receptor signaling pathway	biological_process	4	35	103	18739	3.9535988424195e-05	0.0010197558393551	20.7922330097087	FYN;LCK;ZAP70;ITK
GO:0005615	extracellular space	cellular_component	11	35	1542	18739	7.38648297068577e-05	0.00184169642069099	3.81932555123217	MMP9;ICAM1;SELE;MMP3;SERPINE1;MMP1;MMP12;XDH;CTSL;CASP7;PLA2G2A
GO:0001772	immunological synapse	cellular_component	3	35	45	18739	8.02627963782839e-05	0.00193666360293407	35.6933333333333	ICAM1;LCK;ZAP70
GO:0001525	angiogenesis	biological_process	5	35	245	18739	8.64160708968943e-05	0.0020199756572149	10.9265306122449	PTGS2;SERPINE1;PIK3CG;CYP1B1;TYMP
GO:0034605	cellular response to heat	biological_process	3	35	47	18739	9.14824047615911e-05	0.00207299137526803	34.1744680851064	PTGS2;LYN;MAPT
GO:0009743	response to carbohydrate	biological_process	2	35	8	18739	9.42268806940012e-05	0.00207299137526803	133.85	LYN;NQO1
GO:0034614	cellular response to reactive oxygen species	biological_process	3	35	49	18739	0.000103679613935135	0.00215423197843003	32.7795918367347	MMP9;MMP3;MAPT
GO:0048013	ephrin receptor signaling pathway	biological_process	3	35	49	18739	0.000103679613935135	0.00215423197843003	32.7795918367347	MMP9;LYN;FYN
GO:0032496	response to lipopolysaccharide	biological_process	4	35	133	18739	0.000107063109334021	0.00216441096707696	16.1022556390977	PTGS2;SELE;NQO1;HPGD
GO:0033629	negative regulation of cell adhesion mediated by integrin	biological_process	2	35	10	18739	0.000151080897789771	0.00297390819859866	107.08	SERPINE1;CYP1B1
GO:0042110	T cell activation	biological_process	3	35	57	18739	0.000162982161124294	0.00312591426976851	28.1789473684211	ZAP70;ITK;PIK3CG
GO:0002675	positive regulation of acute inflammatory response	biological_process	2	35	11	18739	0.000184437804948045	0.00335881723291747	97.3454545454545	PIK3CG;ALOX5AP
GO:0016004	phospholipase activator activity	molecular_function	2	35	11	18739	0.000184437804948045	0.00335881723291747	97.3454545454545	FYN;LCK
GO:0004197	cysteine-type endopeptidase activity	molecular_function	3	35	60	18739	0.000189880244238354	0.00335881723291747	26.77	CASP1;CTSL;CASP7
GO:0030198	extracellular matrix organization	biological_process	4	35	155	18739	0.000193087086919052	0.00335881723291747	13.8167741935484	MMP9;MMP3;MMP1;MMP12
GO:0070301	cellular response to hydrogen peroxide	biological_process	3	35	63	18739	0.000219505219608937	0.00373158873335192	25.4952380952381	FYN;NQO1;CYP1B1
GO:0005518	collagen binding	molecular_function	3	35	64	18739	0.000230006331690169	0.00374010295878796	25.0969	MMP9;MMP12;CTSL
GO:0042531	positive regulation of tyrosine phosphorylation of STAT protein	biological_process	3	35	64	18739	0.000230006331690169	0.00374010295878796	25.0969	LYN;FYN;CSF1R
GO:0006919	activation of cysteine-type endopeptidase activity involved in apoptotic process	biological_process	3	35	65	18739	0.000240827615001432	0.00383274587278875	24.7107692307692	LCK;XDH;MAPT
GO:0033628	regulation of cell adhesion mediated by integrin	biological_process	2	35	13	18739	0.000260953092009319	0.00406651901714523	82.3692307692308	LYN;PIK3CG
GO:0004252	serine-type endopeptidase activity	molecular_function	4	35	169	18739	0.000268750152486886	0.00410255334816715	12.6721893491124	MMP9;MMP3;MMP1;MMP12
GO:0098869	cellular oxidant detoxification	biological_process	3	35	73	18739	0.000339426406611395	0.00507781904290647	22.0027397260274	PTGS2;PTGES;ALOX5AP
GO:0042802	identical protein binding	molecular_function	10	35	1530	18739	0.000351879933059937	0.00516090568487908	3.49934640522876	MMP9;CASP1;FYN;LCK;CD38;NQO1;PIK3CG;MAPT;HPGD;ALOX5AP
GO:0009636	response to toxic substance	biological_process	3	35	75	18739	0.000367568170520764	0.00528732676056791	21.416	LYN;NQO1;CYP1B1
GO:0005102	signaling receptor binding	molecular_function	5	35	339	18739	0.00039096102547226	0.00551771409534435	7.89675516224189	LYN;FYN;SERPINE1;LCK;ZAP70
GO:0090399	replicative senescence	biological_process	2	35	16	18739	0.000400055629272417	0.00554151130918089	66.925	SERPINE1;MME
GO:0001516	prostaglandin biosynthetic process	biological_process	2	35	18	18739	0.000508875695624284	0.00679712536298151	59.4888888888889	PTGS2;PTGES
GO:0097386	glial cell projection	cellular_component	2	35	18	18739	0.000508875695624284	0.00679712536298151	59.4888888888889	FYN;MAPT
GO:0008656	cysteine-type endopeptidase activator activity involved in apoptotic process	molecular_function	2	35	20	18739	0.000630456661391171	0.00827336110036133	53.54	CASP1;CTSL
GO:0035556	intracellular signal transduction	biological_process	5	35	380	18739	0.000657097098449075	0.00839695067234169	7.04473684210526	LYN;FYN;LCK;ZAP70;ITK
GO:0008285	negative regulation of cell population proliferation	biological_process	5	35	381	18739	0.000664945039630469	0.00839695067234169	7.02624671916011	PTGS2;LYN;CSF1R;PTGES;CYP1B1
GO:0004602	glutathione peroxidase activity	molecular_function	2	35	21	18739	0.000696003932734204	0.00839695067234169	50.9904761904762	PTGES;ALOX5AP
GO:0006693	prostaglandin metabolic process	biological_process	2	35	21	18739	0.000696003932734204	0.00839695067234169	50.9904761904762	PTGES;HPGD
GO:0038096	Fc-gamma receptor signaling pathway involved in phagocytosis	biological_process	2	35	21	18739	0.000696003932734204	0.00839695067234169	50.9904761904762	LYN;FYN
GO:0002862	negative regulation of inflammatory response to antigenic stimulus	biological_process	2	35	22	18739	0.000764707229202676	0.00907938107053336	48.6727272727273	LYN;FYN
GO:0050729	positive regulation of inflammatory response	biological_process	3	35	97	18739	0.000780345315860972	0.0091202858791251	16.5587628865979	CASP1;SERPINE1;PLA2G2A
GO:0045471	response to ethanol	biological_process	3	35	99	18739	0.000828027238247263	0.0093394522184726	16.2242424242424	FYN;NQO1;HPGD
GO:0002223	stimulatory C-type lectin receptor signaling pathway	biological_process	2	35	23	18739	0.000836555212082439	0.0093394522184726	46.5565217391304	LYN;FYN
GO:0006809	nitric oxide biosynthetic process	biological_process	2	35	23	18739	0.000836555212082439	0.0093394522184726	46.5565217391304	NQO1;CYP1B1
GO:0009410	response to xenobiotic stimulus	biological_process	4	35	231	18739	0.00087269786387077	0.00959967650257847	9.27099567099567	PTGS2;LYN;LCK;CD38
GO:0070062	extracellular exosome	cellular_component	11	35	2093	18739	0.0010705280782917	0.0116051449646695	2.81385570950788	MMP9;ICAM1;LYN;SERPINE1;LCK;CD38;MME;HPGD;CTSL;ALOX12;PLA2G2A
GO:0004364	glutathione transferase activity	molecular_function	2	35	27	18739	0.00115516825614668	0.0123437979371103	39.6592592592593	PTGES;ALOX5AP
GO:0007202	activation of phospholipase C activity	biological_process	2	35	28	18739	0.00124257061218022	0.0125600380798757	38.2428571428571	SELE;ITK
GO:0016540	protein autoprocessing	biological_process	2	35	28	18739	0.00124257061218022	0.0125600380798757	38.2428571428571	CASP1;CTSL
GO:0034612	response to tumor necrosis factor	biological_process	2	35	28	18739	0.00124257061218022	0.0125600380798757	38.2428571428571	PTGS2;SELE
GO:1902042	negative regulation of extrinsic apoptotic signaling pathway via death domain receptors	biological_process	2	35	28	18739	0.00124257061218022	0.0125600380798757	38.2428571428571	ICAM1;SERPINE1
GO:0008234	cysteine-type peptidase activity	molecular_function	2	35	29	18739	0.00133305023452129	0.0131200207292358	36.9241379310345	CTSL;CASP7
GO:0010575	positive regulation of vascular endothelial growth factor production	biological_process	2	35	29	18739	0.00133305023452129	0.0131200207292358	36.9241379310345	PTGS2;CYP1B1
GO:0045907	positive regulation of vasoconstriction	biological_process	2	35	30	18739	0.00142659598791416	0.0136806897302538	35.6933333333333	PTGS2;CD38
GO:0071345	cellular response to cytokine stimulus	biological_process	2	35	30	18739	0.00142659598791416	0.0136806897302538	35.6933333333333	CSF1R;MME
GO:0007159	leukocyte cell-cell adhesion	biological_process	2	35	31	18739	0.0015231967659114	0.0144221668468574	34.541935483871	ICAM1;SELE
GO:0005506	iron ion binding	molecular_function	3	35	125	18739	0.00162272774236033	0.0148034809161687	12.8496	XDH;ALOX12;CYP1B1
GO:0030225	macrophage differentiation	biological_process	2	35	32	18739	0.00162284149080994	0.0148034809161687	33.4625	MMP9;CSF1R
GO:2000379	positive regulation of reactive oxygen species metabolic process	biological_process	2	35	32	18739	0.00162284149080994	0.0148034809161687	33.4625	XDH;CYP1B1
GO:0019369	arachidonic acid metabolic process	biological_process	2	35	33	18739	0.00172551911358728	0.0153653368686105	32.4484848484848	ALOX12;CYP1B1
GO:2000352	negative regulation of endothelial cell apoptotic process	biological_process	2	35	33	18739	0.00172551911358728	0.0153653368686105	32.4484848484848	ICAM1;SERPINE1
GO:0070555	response to interleukin-1	biological_process	2	35	34	18739	0.00183121861383787	0.0161147238017733	31.4941176470588	SELE;CD38
GO:0043065	positive regulation of apoptotic process	biological_process	4	35	284	18739	0.00186823908259495	0.0162493352765236	7.54084507042253	PTGS2;MMP9;HPGD;CYP1B1
GO:0042803	protein homodimerization activity	molecular_function	6	35	715	18739	0.00190406762921223	0.0163706044442615	4.49286713286713	PTGS2;CSF1R;XDH;MME;HSD11B1;TYMP
GO:0001890	placenta development	biological_process	2	35	36	18739	0.00205163930784019	0.0172429910366793	29.7444444444444	MME;HSD17B2
GO:1904707	positive regulation of vascular associated smooth muscle cell proliferation	biological_process	2	35	36	18739	0.00205163930784019	0.0172429910366793	29.7444444444444	MMP9;HPGD
GO:0009725	response to hormone	biological_process	2	35	38	18739	0.00228401597950014	0.0187741093699572	28.1789473684211	LYN;NQO1
GO:0051604	protein maturation	biological_process	2	35	38	18739	0.00228401597950014	0.0187741093699572	28.1789473684211	CASP1;CASP7
GO:0019233	sensory perception of pain	biological_process	2	35	40	18739	0.00252826148931925	0.0203348343442021	26.77	MME;PTGES
GO:1904646	cellular response to amyloid-beta	biological_process	2	35	40	18739	0.00252826148931925	0.0203348343442021	26.77	ICAM1;FYN
GO:0030217	T cell differentiation	biological_process	2	35	41	18739	0.00265480795104021	0.0211254930572136	26.1170731707317	LCK;ZAP70
GO:0007566	embryo implantation	biological_process	2	35	42	18739	0.00278428914960275	0.0219226135147669	25.4952380952381	PTGS2;MMP9
GO:0032526	response to retinoic acid	biological_process	2	35	44	18739	0.00305201272245308	0.0235351084164423	24.3363636363636	CD38;HSD17B2
GO:0042177	negative regulation of protein catabolic process	biological_process	2	35	44	18739	0.00305201272245308	0.0235351084164423	24.3363636363636	FYN;NQO1
GO:0008202	steroid metabolic process	biological_process	2	35	45	18739	0.00319023364924725	0.0243499466289484	23.7955555555556	HSD17B2;CYP1B1
GO:0005789	endoplasmic reticulum membrane	cellular_component	7	35	1085	18739	0.0034495470232334	0.0259955459968107	3.4541935483871	PTGS2;PTGES;HSD17B2;CYP1B1;PLA2G2A;ALOX5AP;HSD11B1
GO:0001784	phosphotyrosine residue binding	molecular_function	2	35	47	18739	0.00347534037390517	0.0259955459968107	22.7829787234043	LCK;ZAP70
GO:0045786	negative regulation of cell cycle	biological_process	2	35	50	18739	0.00392450324247626	0.0287796904448259	21.416	PTGS2;HPGD
GO:0071320	cellular response to cAMP	biological_process	2	35	50	18739	0.00392450324247626	0.0287796904448259	21.416	PIK3CG;CYP1B1
GO:0031334	positive regulation of protein-containing complex assembly	biological_process	2	35	51	18739	0.00407991596170065	0.0294051657661465	20.9960784313725	MMP3;MMP1
GO:0019899	enzyme binding	molecular_function	4	35	353	18739	0.00408841876962464	0.0294051657661465	6.06685552407932	PTGS2;FYN;MAPT;ALOX5AP
GO:0007584	response to nutrient	biological_process	2	35	52	18739	0.00423815701278549	0.0296274901454537	20.5923076923077	NQO1;CYP1B1
GO:0008237	metallopeptidase activity	molecular_function	2	35	52	18739	0.00423815701278549	0.0296274901454537	20.5923076923077	MMP9;MMP3
GO:0042572	retinol metabolic process	biological_process	2	35	52	18739	0.00423815701278549	0.0296274901454537	20.5923076923077	CYP1B1;AKR1B10
GO:0007157	heterophilic cell-cell adhesion via plasma membrane cell adhesion molecules	biological_process	2	35	53	18739	0.00439921590712088	0.0304686435048742	20.2037735849057	ICAM1;SELE
GO:0005524	ATP binding	molecular_function	8	35	1461	18739	0.00470473266250785	0.0322856883628979	2.93169062286105	LYN;FYN;LCK;CSF1R;ZAP70;ITK;PIK3CG;MAP3K8
GO:0007165	signal transduction	biological_process	7	35	1150	18739	0.00475596179281514	0.0323405401911429	3.25895652173913	LYN;CASP1;CSF1R;CD38;ITK;PTGES;TYMP
GO:0005576	extracellular region	cellular_component	9	35	1819	18739	0.0051442659205008	0.0345873117340489	2.64903793293018	MMP9;MMP3;SERPINE1;MMP1;MMP12;MAPT;CTSL;PLA2G2A;AKR1B10
GO:0043231	intracellular membrane-bounded organelle	cellular_component	6	35	875	18739	0.00517884881579341	0.0345873117340489	3.67131428571429	LYN;CSF1R;CTSL;HSD17B2;CYP1B1;HSD11B1
GO:0062023	collagen-containing extracellular matrix	cellular_component	4	35	382	18739	0.0054036168450842	0.0352806236960711	5.60628272251309	MMP9;ICAM1;SERPINE1;CTSL
GO:0007612	learning	biological_process	2	35	59	18739	0.00542416006022484	0.0352806236960711	18.1491525423729	PTGS2;FYN
GO:0016301	kinase activity	molecular_function	2	35	59	18739	0.00542416006022484	0.0352806236960711	18.1491525423729	LYN;PIK3CG
GO:0009986	cell surface	cellular_component	5	35	623	18739	0.00568166966798034	0.036636973376287	4.29695024077047	ICAM1;LYN;CSF1R;CD38;MME
GO:0030097	hemopoiesis	biological_process	2	35	61	18739	0.00578787978971408	0.0370028554077447	17.5540983606557	LCK;CSF1R
GO:0006954	inflammatory response	biological_process	4	35	393	18739	0.0059690255414519	0.0375497997718548	5.44936386768448	SELE;CSF1R;PIK3CG;PLA2G2A
GO:0002931	response to ischemia	biological_process	2	35	62	18739	0.005973831781886	0.0375497997718548	17.2709677419355	CSF1R;NQO1
GO:0001934	positive regulation of protein phosphorylation	biological_process	3	35	200	18739	0.00609694828544534	0.0380043109792759	8.031	MMP9;LYN;CSF1R
GO:0001819	positive regulation of cytokine production	biological_process	2	35	63	18739	0.00616249822655082	0.0380954435823142	16.9968253968254	ITK;PIK3CG
GO:0031012	extracellular matrix	cellular_component	3	35	204	18739	0.00643925788793613	0.0394800401653789	7.87352941176471	MMP3;MMP1;MMP12
GO:0070374	positive regulation of ERK1 and ERK2 cascade	biological_process	3	35	210	18739	0.0069739527687103	0.0414577334584381	7.64857142857143	ICAM1;CSF1R;PLA2G2A
GO:0097110	scaffold protein binding	molecular_function	2	35	68	18739	0.00714619149020498	0.0414577334584381	15.7470588235294	LYN;FYN
GO:0030425	dendrite	cellular_component	4	35	417	18739	0.00733741143278365	0.0414577334584381	5.13573141486811	FYN;NQO1;MME;MAPT
GO:0071260	cellular response to mechanical stimulus	biological_process	2	35	72	18739	0.00798097388227208	0.0414577334584381	14.8722222222222	PTGS2;CASP1
GO:0044297	cell body	cellular_component	2	35	73	18739	0.0081962287407414	0.0414577334584381	14.6684931506849	FYN;MAPT
GO:0005901	caveola	cellular_component	2	35	74	18739	0.0084140874111282	0.0414577334584381	14.4702702702703	PTGS2;SELE
GO:0007565	female pregnancy	biological_process	2	35	76	18739	0.0088575766122309	0.0414577334584381	14.0894736842105	CD38;HPGD
GO:0005886	plasma membrane	cellular_component	16	35	4858	18739	0.0089006002331923	0.0414577334584381	1.76335940716344	ICAM1;LYN;CASP1;SELE;FYN;SERPINE1;LCK;CSF1R;ZAP70;CD38;ITK;PIK3CG;MME;MAPT;CTSL;PLA2G2A
GO:0002457	T cell antigen processing and presentation	biological_process	1	35	5	18739	0.00930498129227075	0.0414577334584381	107.08	ICAM1
GO:0002553	histamine secretion by mast cell	biological_process	1	35	5	18739	0.00930498129227075	0.0414577334584381	107.08	LYN
GO:0002576	platelet degranulation	biological_process	1	35	5	18739	0.00930498129227075	0.0414577334584381	107.08	LYN
GO:0002774	Fc receptor mediated inhibitory signaling pathway	biological_process	1	35	5	18739	0.00930498129227075	0.0414577334584381	107.08	LYN
GO:0004464	leukotriene-C4 synthase activity	molecular_function	1	35	5	18739	0.00930498129227075	0.0414577334584381	107.08	ALOX5AP
GO:0004957	prostaglandin E receptor activity	molecular_function	1	35	5	18739	0.00930498129227075	0.0414577334584381	107.08	HPGD
GO:0006116	NADH oxidation	biological_process	1	35	5	18739	0.00930498129227075	0.0414577334584381	107.08	NQO1
GO:0006196	AMP catabolic process	biological_process	1	35	5	18739	0.00930498129227075	0.0414577334584381	107.08	XDH
GO:0006204	IMP catabolic process	biological_process	1	35	5	18739	0.00930498129227075	0.0414577334584381	107.08	XDH
GO:0009750	response to fructose	biological_process	1	35	5	18739	0.00930498129227075	0.0414577334584381	107.08	PTGS2
GO:0010897	negative regulation of triglyceride catabolic process	biological_process	1	35	5	18739	0.00930498129227075	0.0414577334584381	107.08	PIK3CG
GO:0016702	oxidoreductase activity, acting on single donors with incorporation of molecular oxygen, incorporation of two atoms of oxygen	molecular_function	1	35	5	18739	0.00930498129227075	0.0414577334584381	107.08	PTGS2
GO:0021879	forebrain neuron differentiation	biological_process	1	35	5	18739	0.00930498129227075	0.0414577334584381	107.08	CSF1R
GO:0022614	membrane to membrane docking	biological_process	1	35	5	18739	0.00930498129227075	0.0414577334584381	107.08	ICAM1
GO:0031622	positive regulation of fever generation	biological_process	1	35	5	18739	0.00930498129227075	0.0414577334584381	107.08	PTGS2
GO:0032310	prostaglandin secretion	biological_process	1	35	5	18739	0.00930498129227075	0.0414577334584381	107.08	PTGS2
GO:0035022	positive regulation of Rac protein signal transduction	biological_process	1	35	5	18739	0.00930498129227075	0.0414577334584381	107.08	PIK3CG
GO:0036006	cellular response to macrophage colony-stimulating factor stimulus	biological_process	1	35	5	18739	0.00930498129227075	0.0414577334584381	107.08	CSF1R
GO:0036021	endolysosome lumen	cellular_component	1	35	5	18739	0.00930498129227075	0.0414577334584381	107.08	CTSL
GO:0042360	vitamin E metabolic process	biological_process	1	35	5	18739	0.00930498129227075	0.0414577334584381	107.08	NQO1
GO:0043208	glycosphingolipid binding	molecular_function	1	35	5	18739	0.00930498129227075	0.0414577334584381	107.08	LYN
GO:0044304	main axon	cellular_component	1	35	5	18739	0.00930498129227075	0.0414577334584381	107.08	MAPT
GO:0046473	phosphatidic acid metabolic process	biological_process	1	35	5	18739	0.00930498129227075	0.0414577334584381	107.08	PLA2G2A
GO:0050855	regulation of B cell receptor signaling pathway	biological_process	1	35	5	18739	0.00930498129227075	0.0414577334584381	107.08	LYN
GO:0060603	mammary gland duct morphogenesis	biological_process	1	35	5	18739	0.00930498129227075	0.0414577334584381	107.08	CSF1R
GO:0061044	negative regulation of vascular wound healing	biological_process	1	35	5	18739	0.00930498129227075	0.0414577334584381	107.08	SERPINE1
GO:0070995	NADPH oxidation	biological_process	1	35	5	18739	0.00930498129227075	0.0414577334584381	107.08	NQO1
GO:0071284	cellular response to lead ion	biological_process	1	35	5	18739	0.00930498129227075	0.0414577334584381	107.08	PTGS2
GO:0071373	cellular response to luteinizing hormone stimulus	biological_process	1	35	5	18739	0.00930498129227075	0.0414577334584381	107.08	CYP1B1
GO:0097070	ductus arteriosus closure	biological_process	1	35	5	18739	0.00930498129227075	0.0414577334584381	107.08	HPGD
GO:0097180	serine protease inhibitor complex	cellular_component	1	35	5	18739	0.00930498129227075	0.0414577334584381	107.08	SERPINE1
GO:0097187	dentinogenesis	biological_process	1	35	5	18739	0.00930498129227075	0.0414577334584381	107.08	SERPINE1
GO:0097418	neurofibrillary tangle	cellular_component	1	35	5	18739	0.00930498129227075	0.0414577334584381	107.08	MAPT
GO:0120041	positive regulation of macrophage proliferation	biological_process	1	35	5	18739	0.00930498129227075	0.0414577334584381	107.08	CSF1R
GO:0140031	phosphorylation-dependent protein binding	molecular_function	1	35	5	18739	0.00930498129227075	0.0414577334584381	107.08	LYN
GO:1905232	cellular response to L-glutamate	biological_process	1	35	5	18739	0.00930498129227075	0.0414577334584381	107.08	FYN
GO:2001268	negative regulation of cysteine-type endopeptidase activity involved in apoptotic signaling pathway	biological_process	1	35	5	18739	0.00930498129227075	0.0414577334584381	107.08	MMP9
GO:0030324	lung development	biological_process	2	35	78	18739	0.00931136259494331	0.0414577334584381	13.7282051282051	MME;HSD11B1
GO:0048471	perinuclear region of cytoplasm	cellular_component	5	35	704	18739	0.00941171011532544	0.0415153325392259	3.80255681818182	LYN;SELE;FYN;PTGES;PLA2G2A
GO:0001933	negative regulation of protein phosphorylation	biological_process	2	35	79	18739	0.00954209233961509	0.0415153325392259	13.5544303797468	LYN;XDH
GO:0010629	negative regulation of gene expression	biological_process	3	35	238	18739	0.0098143816982569	0.0415153325392259	6.74873949579832	FYN;XDH;MAPT
GO:0007613	memory	biological_process	2	35	81	18739	0.0100111764821703	0.0415153325392259	13.2197530864198	PTGS2;MAPT
GO:0016485	protein processing	biological_process	2	35	81	18739	0.0100111764821703	0.0415153325392259	13.2197530864198	MME;CASP7
GO:0005829	cytosol	cellular_component	17	35	5405	18739	0.0105678826819385	0.0415153325392259	1.68395929694727	LYN;CASP1;FYN;LCK;ZAP70;XDH;NQO1;ITK;PIK3CG;MAPT;HPGD;ALOX12;CASP7;TYMP;MAP3K8;CDC25B;AKR1B10
GO:0043066	negative regulation of apoptotic process	biological_process	4	35	469	18739	0.0109821743164093	0.0415153325392259	4.56631130063966	MMP9;CSF1R;CD38;NQO1
GO:0002693	positive regulation of cellular extravasation	biological_process	1	35	6	18739	0.0111558580753802	0.0415153325392259	89.2333333333333	ICAM1
GO:0002768	immune response-regulating cell surface receptor signaling pathway	biological_process	1	35	6	18739	0.0111558580753802	0.0415153325392259	89.2333333333333	LYN
GO:0004128	cytochrome-b5 reductase activity, acting on NAD(P)H	molecular_function	1	35	6	18739	0.0111558580753802	0.0415153325392259	89.2333333333333	NQO1
GO:0006706	steroid catabolic process	biological_process	1	35	6	18739	0.0111558580753802	0.0415153325392259	89.2333333333333	HSD11B1
GO:0007231	osmosensory signaling pathway	biological_process	1	35	6	18739	0.0111558580753802	0.0415153325392259	89.2333333333333	CASP1
GO:0009404	toxin metabolic process	biological_process	1	35	6	18739	0.0111558580753802	0.0415153325392259	89.2333333333333	CYP1B1
GO:0031802	type 5 metabotropic glutamate receptor binding	molecular_function	1	35	6	18739	0.0111558580753802	0.0415153325392259	89.2333333333333	FYN
GO:0032354	response to follicle-stimulating hormone	biological_process	1	35	6	18739	0.0111558580753802	0.0415153325392259	89.2333333333333	CYP1B1
GO:0036335	intestinal stem cell homeostasis	biological_process	1	35	6	18739	0.0111558580753802	0.0415153325392259	89.2333333333333	PLA2G2A
GO:0038043	interleukin-5-mediated signaling pathway	biological_process	1	35	6	18739	0.0111558580753802	0.0415153325392259	89.2333333333333	LYN
GO:0043546	molybdopterin cofactor binding	molecular_function	1	35	6	18739	0.0111558580753802	0.0415153325392259	89.2333333333333	XDH
GO:0043605	amide catabolic process	biological_process	1	35	6	18739	0.0111558580753802	0.0415153325392259	89.2333333333333	XDH
GO:0045602	negative regulation of endothelial cell differentiation	biological_process	1	35	6	18739	0.0111558580753802	0.0415153325392259	89.2333333333333	XDH
GO:0045646	regulation of erythrocyte differentiation	biological_process	1	35	6	18739	0.0111558580753802	0.0415153325392259	89.2333333333333	LYN
GO:0046641	positive regulation of alpha-beta T cell proliferation	biological_process	1	35	6	18739	0.0111558580753802	0.0415153325392259	89.2333333333333	ZAP70
GO:0046813	receptor-mediated virion attachment to host cell	biological_process	1	35	6	18739	0.0111558580753802	0.0415153325392259	89.2333333333333	ICAM1
GO:0061304	retinal blood vessel morphogenesis	biological_process	1	35	6	18739	0.0111558580753802	0.0415153325392259	89.2333333333333	CYP1B1
GO:0072672	neutrophil extravasation	biological_process	1	35	6	18739	0.0111558580753802	0.0415153325392259	89.2333333333333	PIK3CG
GO:0090330	regulation of platelet aggregation	biological_process	1	35	6	18739	0.0111558580753802	0.0415153325392259	89.2333333333333	LYN
GO:0097200	cysteine-type endopeptidase activity involved in execution phase of apoptosis	molecular_function	1	35	6	18739	0.0111558580753802	0.0415153325392259	89.2333333333333	CASP7
GO:0110095	cellular detoxification of aldehyde	biological_process	1	35	6	18739	0.0111558580753802	0.0415153325392259	89.2333333333333	AKR1B10
GO:1903169	regulation of calcium ion transmembrane transport	biological_process	1	35	6	18739	0.0111558580753802	0.0415153325392259	89.2333333333333	PIK3CG
GO:1903829	positive regulation of protein localization	biological_process	1	35	6	18739	0.0111558580753802	0.0415153325392259	89.2333333333333	MAPT
GO:1904428	negative regulation of tubulin deacetylation	biological_process	1	35	6	18739	0.0111558580753802	0.0415153325392259	89.2333333333333	MAPT
GO:1905477	positive regulation of protein localization to membrane	biological_process	1	35	6	18739	0.0111558580753802	0.0415153325392259	89.2333333333333	FYN
GO:1990776	response to angiotensin	biological_process	1	35	6	18739	0.0111558580753802	0.0415153325392259	89.2333333333333	PTGS2
GO:0019903	protein phosphatase binding	molecular_function	2	35	86	18739	0.011227911016272	0.0415766209909479	12.4511627906977	LCK;CSF1R
GO:0019722	calcium-mediated signaling	biological_process	2	35	87	18739	0.0114787277341262	0.0422960017001301	12.3080459770115	SELE;ZAP70
GO:0003015	heart process	biological_process	1	35	7	18739	0.0130033755561549	0.0442114768909268	76.4857142857143	FYN
GO:0009624	response to nematode	biological_process	1	35	7	18739	0.0130033755561549	0.0442114768909268	76.4857142857143	PTGS2
GO:0010815	bradykinin catabolic process	biological_process	1	35	7	18739	0.0130033755561549	0.0442114768909268	76.4857142857143	MME
GO:0031394	positive regulation of prostaglandin biosynthetic process	biological_process	1	35	7	18739	0.0130033755561549	0.0442114768909268	76.4857142857143	PTGS2
GO:0033673	negative regulation of kinase activity	biological_process	1	35	7	18739	0.0130033755561549	0.0442114768909268	76.4857142857143	MAPT
GO:0034136	negative regulation of toll-like receptor 2 signaling pathway	biological_process	1	35	7	18739	0.0130033755561549	0.0442114768909268	76.4857142857143	LYN
GO:0034440	lipid oxidation	biological_process	1	35	7	18739	0.0130033755561549	0.0442114768909268	76.4857142857143	ALOX12
GO:0035005	1-phosphatidylinositol-4-phosphate 3-kinase activity	molecular_function	1	35	7	18739	0.0130033755561549	0.0442114768909268	76.4857142857143	PIK3CG
GO:0038094	Fc-gamma receptor signaling pathway	biological_process	1	35	7	18739	0.0130033755561549	0.0442114768909268	76.4857142857143	LCK
GO:0042373	vitamin K metabolic process	biological_process	1	35	7	18739	0.0130033755561549	0.0442114768909268	76.4857142857143	NQO1
GO:0046934	1-phosphatidylinositol-4,5-bisphosphate 3-kinase activity	molecular_function	1	35	7	18739	0.0130033755561549	0.0442114768909268	76.4857142857143	PIK3CG
GO:0048312	intracellular distribution of mitochondria	biological_process	1	35	7	18739	0.0130033755561549	0.0442114768909268	76.4857142857143	MAPT
GO:0050544	arachidonic acid binding	molecular_function	1	35	7	18739	0.0130033755561549	0.0442114768909268	76.4857142857143	ALOX5AP
GO:0071393	cellular response to progesterone stimulus	biological_process	1	35	7	18739	0.0130033755561549	0.0442114768909268	76.4857142857143	CYP1B1
GO:0106256	hydroperoxy icosatetraenoate dehydratase activity	molecular_function	1	35	7	18739	0.0130033755561549	0.0442114768909268	76.4857142857143	CYP1B1
GO:1902961	positive regulation of aspartic-type endopeptidase activity involved in amyloid precursor protein catabolic process	biological_process	1	35	7	18739	0.0130033755561549	0.0442114768909268	76.4857142857143	LYN
GO:2000270	negative regulation of fibroblast apoptotic process	biological_process	1	35	7	18739	0.0130033755561549	0.0442114768909268	76.4857142857143	PIK3CG
GO:0000255	allantoin metabolic process	biological_process	1	35	8	18739	0.0148475396526494	0.0464684504610115	66.925	XDH
GO:0001758	retinal dehydrogenase activity	molecular_function	1	35	8	18739	0.0148475396526494	0.0464684504610115	66.925	AKR1B10
GO:0010042	response to manganese ion	biological_process	1	35	8	18739	0.0148475396526494	0.0464684504610115	66.925	PTGS2
GO:0010757	negative regulation of plasminogen activation	biological_process	1	35	8	18739	0.0148475396526494	0.0464684504610115	66.925	SERPINE1
GO:0030061	mitochondrial crista	cellular_component	1	35	8	18739	0.0148475396526494	0.0464684504610115	66.925	LYN
GO:0032741	positive regulation of interleukin-18 production	biological_process	1	35	8	18739	0.0148475396526494	0.0464684504610115	66.925	CASP1
GO:0033194	response to hydroperoxide	biological_process	1	35	8	18739	0.0148475396526494	0.0464684504610115	66.925	CD38
GO:0042609	CD4 receptor binding	molecular_function	1	35	8	18739	0.0148475396526494	0.0464684504610115	66.925	LCK
GO:0046629	gamma-delta T cell activation	biological_process	1	35	8	18739	0.0148475396526494	0.0464684504610115	66.925	ITK
GO:0047035	testosterone dehydrogenase (NAD+) activity	molecular_function	1	35	8	18739	0.0148475396526494	0.0464684504610115	66.925	HSD17B2
GO:0050691	regulation of defense response to virus by host	biological_process	1	35	8	18739	0.0148475396526494	0.0464684504610115	66.925	MMP12
GO:0071636	positive regulation of transforming growth factor beta production	biological_process	1	35	8	18739	0.0148475396526494	0.0464684504610115	66.925	PTGS2
GO:0071813	lipoprotein particle binding	molecular_function	1	35	8	18739	0.0148475396526494	0.0464684504610115	66.925	MAPT
GO:0072559	NLRP3 inflammasome complex	cellular_component	1	35	8	18739	0.0148475396526494	0.0464684504610115	66.925	CASP1
GO:0090140	regulation of mitochondrial fission	biological_process	1	35	8	18739	0.0148475396526494	0.0464684504610115	66.925	MAPT
GO:0101020	estrogen 16-alpha-hydroxylase activity	molecular_function	1	35	8	18739	0.0148475396526494	0.0464684504610115	66.925	CYP1B1
GO:0150094	amyloid-beta clearance by cellular catabolic process	biological_process	1	35	8	18739	0.0148475396526494	0.0464684504610115	66.925	MME
GO:1990416	cellular response to brain-derived neurotrophic factor stimulus	biological_process	1	35	8	18739	0.0148475396526494	0.0464684504610115	66.925	MAPT
GO:2001056	positive regulation of cysteine-type endopeptidase activity	biological_process	1	35	8	18739	0.0148475396526494	0.0464684504610115	66.925	FYN
GO:0046718	viral entry into host cell	biological_process	2	35	103	18739	0.0158209548955195	0.0491416614728724	10.3961165048544	ICAM1;CTSL
GO:0005943	phosphatidylinositol 3-kinase complex, class IA	cellular_component	1	35	9	18739	0.0166883562728067	0.0491416614728724	59.4888888888889	PIK3CG
GO:0007144	female meiosis I	biological_process	1	35	9	18739	0.0166883562728067	0.0491416614728724	59.4888888888889	CDC25B
GO:0019371	cyclooxygenase pathway	biological_process	1	35	9	18739	0.0166883562728067	0.0491416614728724	59.4888888888889	PTGS2
GO:0019674	NAD metabolic process	biological_process	1	35	9	18739	0.0166883562728067	0.0491416614728724	59.4888888888889	CD38
GO:0043304	regulation of mast cell degranulation	biological_process	1	35	9	18739	0.0166883562728067	0.0491416614728724	59.4888888888889	LYN
GO:0044597	daunorubicin metabolic process	biological_process	1	35	9	18739	0.0166883562728067	0.0491416614728724	59.4888888888889	AKR1B10
GO:0045217	cell-cell junction maintenance	biological_process	1	35	9	18739	0.0166883562728067	0.0491416614728724	59.4888888888889	CSF1R
GO:0046456	icosanoid biosynthetic process	biological_process	1	35	9	18739	0.0166883562728067	0.0491416614728724	59.4888888888889	CASP1
GO:0050798	activated T cell proliferation	biological_process	1	35	9	18739	0.0166883562728067	0.0491416614728724	59.4888888888889	FYN
GO:0051122	hepoxilin biosynthetic process	biological_process	1	35	9	18739	0.0166883562728067	0.0491416614728724	59.4888888888889	ALOX12
GO:0061518	microglial cell proliferation	biological_process	1	35	9	18739	0.0166883562728067	0.0491416614728724	59.4888888888889	CSF1R
GO:0061702	canonical inflammasome complex	cellular_component	1	35	9	18739	0.0166883562728067	0.0491416614728724	59.4888888888889	CASP1
GO:0006805	xenobiotic metabolic process	biological_process	2	35	107	18739	0.0170007096341279	0.0491416614728724	10.007476635514	NQO1;CYP1B1
GO:0006955	immune response	biological_process	3	35	297	18739	0.0177447379662784	0.0491416614728724	5.40808080808081	ZAP70;PIK3CG;CTSL
GO:0008270	zinc ion binding	molecular_function	5	35	826	18739	0.0178161791309436	0.0491416614728724	3.2409200968523	MMP9;MMP3;MMP1;MMP12;MME
GO:0006979	response to oxidative stress	biological_process	2	35	111	18739	0.0182169684232398	0.0491416614728724	9.64684684684685	PTGS2;NQO1
GO:0003680	minor groove of adenine-thymine-rich DNA binding	molecular_function	1	35	10	18739	0.0185258313144746	0.0491416614728724	53.54	MAPT
GO:0005641	nuclear envelope lumen	cellular_component	1	35	10	18739	0.0185258313144746	0.0491416614728724	53.54	PTGES
GO:0007567	parturition	biological_process	1	35	10	18739	0.0185258313144746	0.0491416614728724	53.54	HPGD
GO:0010952	positive regulation of peptidase activity	biological_process	1	35	10	18739	0.0185258313144746	0.0491416614728724	53.54	CTSL
GO:0014824	artery smooth muscle contraction	biological_process	1	35	10	18739	0.0185258313144746	0.0491416614728724	53.54	CD38
GO:0014912	negative regulation of smooth muscle cell migration	biological_process	1	35	10	18739	0.0185258313144746	0.0491416614728724	53.54	SERPINE1
GO:0016303	1-phosphatidylinositol-3-kinase activity	molecular_function	1	35	10	18739	0.0185258313144746	0.0491416614728724	53.54	PIK3CG
GO:0019065	receptor-mediated endocytosis of virus by host cell	biological_process	1	35	10	18739	0.0185258313144746	0.0491416614728724	53.54	CTSL
GO:0031915	positive regulation of synaptic plasticity	biological_process	1	35	10	18739	0.0185258313144746	0.0491416614728724	53.54	PTGS2
GO:0032308	positive regulation of prostaglandin secretion	biological_process	1	35	10	18739	0.0185258313144746	0.0491416614728724	53.54	PTGES
GO:0034144	negative regulation of toll-like receptor 4 signaling pathway	biological_process	1	35	10	18739	0.0185258313144746	0.0491416614728724	53.54	LYN
GO:0043295	glutathione binding	molecular_function	1	35	10	18739	0.0185258313144746	0.0491416614728724	53.54	PTGES
GO:0044346	fibroblast apoptotic process	biological_process	1	35	10	18739	0.0185258313144746	0.0491416614728724	53.54	CASP7
GO:0044598	doxorubicin metabolic process	biological_process	1	35	10	18739	0.0185258313144746	0.0491416614728724	53.54	AKR1B10
GO:0045124	regulation of bone resorption	biological_process	1	35	10	18739	0.0185258313144746	0.0491416614728724	53.54	CSF1R
GO:0046638	positive regulation of alpha-beta T cell differentiation	biological_process	1	35	10	18739	0.0185258313144746	0.0491416614728724	53.54	ZAP70
GO:0048699	generation of neurons	biological_process	1	35	10	18739	0.0185258313144746	0.0491416614728724	53.54	MAPT
GO:0060054	positive regulation of epithelial cell proliferation involved in wound healing	biological_process	1	35	10	18739	0.0185258313144746	0.0491416614728724	53.54	MMP12
GO:0060397	growth hormone receptor signaling pathway via JAK-STAT	biological_process	1	35	10	18739	0.0185258313144746	0.0491416614728724	53.54	LYN
GO:0070493	thrombin-activated receptor signaling pathway	biological_process	1	35	10	18739	0.0185258313144746	0.0491416614728724	53.54	HPGD
GO:0072678	T cell migration	biological_process	1	35	10	18739	0.0185258313144746	0.0491416614728724	53.54	ZAP70
GO:0090331	negative regulation of platelet aggregation	biological_process	1	35	10	18739	0.0185258313144746	0.0491416614728724	53.54	ALOX12
GO:0097153	cysteine-type endopeptidase activity involved in apoptotic process	molecular_function	1	35	10	18739	0.0185258313144746	0.0491416614728724	53.54	CASP7
GO:1900027	regulation of ruffle assembly	biological_process	1	35	10	18739	0.0185258313144746	0.0491416614728724	53.54	ICAM1
GO:1902936	phosphatidylinositol bisphosphate binding	molecular_function	1	35	10	18739	0.0185258313144746	0.0491416614728724	53.54	MAPT
GO:0010976	positive regulation of neuron projection development	biological_process	2	35	112	18739	0.0185266691649064	0.0491416614728724	9.56071428571429	LYN;FYN
GO:0001822	kidney development	biological_process	2	35	114	18739	0.0191527711653999	0.0506228721968873	9.39298245614035	MME;HPGD
GO:0031175	neuron projection development	biological_process	2	35	115	18739	0.0194691545953458	0.0509339734372565	9.31130434782609	LYN;MAPT
GO:0000002	mitochondrial genome maintenance	biological_process	1	35	11	18739	0.0203599706654274	0.0509339734372565	48.6727272727273	TYMP
GO:0006703	estrogen biosynthetic process	biological_process	1	35	11	18739	0.0203599706654274	0.0509339734372565	48.6727272727273	HSD17B2
GO:0010917	negative regulation of mitochondrial membrane potential	biological_process	1	35	11	18739	0.0203599706654274	0.0509339734372565	48.6727272727273	MAPT
GO:0014075	response to amine	biological_process	1	35	11	18739	0.0203599706654274	0.0509339734372565	48.6727272727273	NQO1
GO:0019370	leukotriene biosynthetic process	biological_process	1	35	11	18739	0.0203599706654274	0.0509339734372565	48.6727272727273	ALOX5AP
GO:0019896	axonal transport of mitochondrion	biological_process	1	35	11	18739	0.0203599706654274	0.0509339734372565	48.6727272727273	MAPT
GO:0031113	regulation of microtubule polymerization	biological_process	1	35	11	18739	0.0203599706654274	0.0509339734372565	48.6727272727273	MAPT
GO:0042101	T cell receptor complex	cellular_component	1	35	11	18739	0.0203599706654274	0.0509339734372565	48.6727272727273	ZAP70
GO:0042608	T cell receptor binding	molecular_function	1	35	11	18739	0.0203599706654274	0.0509339734372565	48.6727272727273	LCK
GO:0043279	response to alkaloid	biological_process	1	35	11	18739	0.0203599706654274	0.0509339734372565	48.6727272727273	NQO1
GO:0045059	positive thymic T cell selection	biological_process	1	35	11	18739	0.0203599706654274	0.0509339734372565	48.6727272727273	ZAP70
GO:0050435	amyloid-beta metabolic process	biological_process	1	35	11	18739	0.0203599706654274	0.0509339734372565	48.6727272727273	MME
GO:0097062	dendritic spine maintenance	biological_process	1	35	11	18739	0.0203599706654274	0.0509339734372565	48.6727272727273	FYN
GO:0097267	omega-hydroxylase P450 pathway	biological_process	1	35	11	18739	0.0203599706654274	0.0509339734372565	48.6727272727273	CYP1B1
GO:1901612	cardiolipin binding	molecular_function	1	35	11	18739	0.0203599706654274	0.0509339734372565	48.6727272727273	MME
GO:0017124	SH3 domain binding	molecular_function	2	35	121	18739	0.0214135513262734	0.0530310018917757	8.8495867768595	LYN;MAPT
GO:0002523	leukocyte migration involved in inflammatory response	biological_process	1	35	12	18739	0.0221907802033767	0.0530310018917757	44.6166666666667	SELE
GO:0004032	alditol:NADP+ 1-oxidoreductase activity	molecular_function	1	35	12	18739	0.0221907802033767	0.0530310018917757	44.6166666666667	AKR1B10
GO:0030195	negative regulation of blood coagulation	biological_process	1	35	12	18739	0.0221907802033767	0.0530310018917757	44.6166666666667	SERPINE1
GO:0034452	dynactin binding	molecular_function	1	35	12	18739	0.0221907802033767	0.0530310018917757	44.6166666666667	MAPT
GO:0036477	somatodendritic compartment	cellular_component	1	35	12	18739	0.0221907802033767	0.0530310018917757	44.6166666666667	MAPT
GO:0044794	positive regulation by host of viral process	biological_process	1	35	12	18739	0.0221907802033767	0.0530310018917757	44.6166666666667	CSF1R
GO:0045060	negative thymic T cell selection	biological_process	1	35	12	18739	0.0221907802033767	0.0530310018917757	44.6166666666667	ZAP70
GO:0050777	negative regulation of immune response	biological_process	1	35	12	18739	0.0221907802033767	0.0530310018917757	44.6166666666667	LYN
GO:0051549	positive regulation of keratinocyte migration	biological_process	1	35	12	18739	0.0221907802033767	0.0530310018917757	44.6166666666667	MMP9
GO:0051926	negative regulation of calcium ion transport	biological_process	1	35	12	18739	0.0221907802033767	0.0530310018917757	44.6166666666667	PTGS2
GO:0070492	oligosaccharide binding	molecular_function	1	35	12	18739	0.0221907802033767	0.0530310018917757	44.6166666666667	SELE
GO:0071493	cellular response to UV-B	biological_process	1	35	12	18739	0.0221907802033767	0.0530310018917757	44.6166666666667	MME
GO:1900747	negative regulation of vascular endothelial growth factor signaling pathway	biological_process	1	35	12	18739	0.0221907802033767	0.0530310018917757	44.6166666666667	XDH
GO:0004033	aldo-keto reductase (NADP) activity	molecular_function	1	35	13	18739	0.0240182657959905	0.054773362242076	41.1846153846154	AKR1B10
GO:0010818	T cell chemotaxis	biological_process	1	35	13	18739	0.0240182657959905	0.054773362242076	41.1846153846154	PIK3CG
GO:0019395	fatty acid oxidation	biological_process	1	35	13	18739	0.0240182657959905	0.054773362242076	41.1846153846154	ALOX12
GO:0019430	removal of superoxide radicals	biological_process	1	35	13	18739	0.0240182657959905	0.054773362242076	41.1846153846154	NQO1
GO:0035313	wound healing, spreading of epidermal cells	biological_process	1	35	13	18739	0.0240182657959905	0.054773362242076	41.1846153846154	MMP12
GO:0042633	hair cycle	biological_process	1	35	13	18739	0.0240182657959905	0.054773362242076	41.1846153846154	PTGS2
GO:0043534	blood vessel endothelial cell migration	biological_process	1	35	13	18739	0.0240182657959905	0.054773362242076	41.1846153846154	CYP1B1
GO:0046685	response to arsenic-containing substance	biological_process	1	35	13	18739	0.0240182657959905	0.054773362242076	41.1846153846154	CYP1B1
GO:0051918	negative regulation of fibrinolysis	biological_process	1	35	13	18739	0.0240182657959905	0.054773362242076	41.1846153846154	SERPINE1
GO:0052650	NADP-retinol dehydrogenase activity	molecular_function	1	35	13	18739	0.0240182657959905	0.054773362242076	41.1846153846154	AKR1B10
GO:0071498	cellular response to fluid shear stress	biological_process	1	35	13	18739	0.0240182657959905	0.054773362242076	41.1846153846154	PTGS2
GO:0089720	caspase binding	molecular_function	1	35	13	18739	0.0240182657959905	0.054773362242076	41.1846153846154	CASP1
GO:0097242	amyloid-beta clearance	biological_process	1	35	13	18739	0.0240182657959905	0.054773362242076	41.1846153846154	MME
GO:1903238	positive regulation of leukocyte tethering or rolling	biological_process	1	35	13	18739	0.0240182657959905	0.054773362242076	41.1846153846154	SELE
GO:1903265	positive regulation of tumor necrosis factor-mediated signaling pathway	biological_process	1	35	13	18739	0.0240182657959905	0.054773362242076	41.1846153846154	CASP1
GO:0008283	cell population proliferation	biological_process	2	35	131	18739	0.0248258534104845	0.056442973711375	8.17404580152672	CSF1R;PTGES
GO:0044325	transmembrane transporter binding	molecular_function	2	35	133	18739	0.0255334384400352	0.0564605144898455	8.05112781954887	LYN;FYN
GO:0005161	platelet-derived growth factor receptor binding	molecular_function	1	35	14	18739	0.0258424333009111	0.0564605144898455	38.2428571428571	LYN
GO:0006518	peptide metabolic process	biological_process	1	35	14	18739	0.0258424333009111	0.0564605144898455	38.2428571428571	MME
GO:0010469	regulation of signaling receptor activity	biological_process	1	35	14	18739	0.0258424333009111	0.0564605144898455	38.2428571428571	SERPINE1
GO:0031529	ruffle organization	biological_process	1	35	14	18739	0.0258424333009111	0.0564605144898455	38.2428571428571	CSF1R
GO:0034116	positive regulation of heterotypic cell-cell adhesion	biological_process	1	35	14	18739	0.0258424333009111	0.0564605144898455	38.2428571428571	LCK
GO:0034399	nuclear periphery	cellular_component	1	35	14	18739	0.0258424333009111	0.0564605144898455	38.2428571428571	MAPT
GO:0038083	peptidyl-tyrosine autophosphorylation	biological_process	1	35	14	18739	0.0258424333009111	0.0564605144898455	38.2428571428571	LCK
GO:0043394	proteoglycan binding	molecular_function	1	35	14	18739	0.0258424333009111	0.0564605144898455	38.2428571428571	CTSL
GO:0051279	regulation of release of sequestered calcium ion into cytosol	biological_process	1	35	14	18739	0.0258424333009111	0.0564605144898455	38.2428571428571	LYN
GO:0097028	dendritic cell differentiation	biological_process	1	35	14	18739	0.0258424333009111	0.0564605144898455	38.2428571428571	LYN
GO:0097284	hepatocyte apoptotic process	biological_process	1	35	14	18739	0.0258424333009111	0.0564605144898455	38.2428571428571	PIK3CG
GO:0097435	supramolecular fiber organization	biological_process	1	35	14	18739	0.0258424333009111	0.0564605144898455	38.2428571428571	MAPT
GO:0008360	regulation of cell shape	biological_process	2	35	134	18739	0.0258903161363864	0.0564605144898455	7.9910447761194	FYN;CSF1R
GO:0030336	negative regulation of cell migration	biological_process	2	35	135	18739	0.0262492393643444	0.057076834431772	7.93185185185185	SERPINE1;CYP1B1
GO:0043025	neuronal cell body	cellular_component	3	35	347	18739	0.0266089094514574	0.0571606073126952	4.62881844380404	NQO1;MME;MAPT
GO:0020037	heme binding	molecular_function	2	35	138	18739	0.0273381982150751	0.0571606073126952	7.75942028985507	PTGS2;CYP1B1
GO:0045766	positive regulation of angiogenesis	biological_process	2	35	138	18739	0.0273381982150751	0.0571606073126952	7.75942028985507	SERPINE1;CYP1B1
GO:0002221	pattern recognition receptor signaling pathway	biological_process	1	35	15	18739	0.0276632885657696	0.0571606073126952	35.6933333333333	CASP1
GO:0002687	positive regulation of leukocyte migration	biological_process	1	35	15	18739	0.0276632885657696	0.0571606073126952	35.6933333333333	SELE
GO:0003376	sphingosine-1-phosphate receptor signaling pathway	biological_process	1	35	15	18739	0.0276632885657696	0.0571606073126952	35.6933333333333	PIK3CG
GO:0030673	axolemma	cellular_component	1	35	15	18739	0.0276632885657696	0.0571606073126952	35.6933333333333	MAPT
GO:0031110	regulation of microtubule polymerization or depolymerization	biological_process	1	35	15	18739	0.0276632885657696	0.0571606073126952	35.6933333333333	MAPT
GO:0043548	phosphatidylinositol 3-kinase binding	molecular_function	1	35	15	18739	0.0276632885657696	0.0571606073126952	35.6933333333333	LCK
GO:0050848	regulation of calcium-mediated signaling	biological_process	1	35	15	18739	0.0276632885657696	0.0571606073126952	35.6933333333333	MAPT
GO:0050966	detection of mechanical stimulus involved in sensory perception of pain	biological_process	1	35	15	18739	0.0276632885657696	0.0571606073126952	35.6933333333333	FYN
GO:0061045	negative regulation of wound healing	biological_process	1	35	15	18739	0.0276632885657696	0.0571606073126952	35.6933333333333	SERPINE1
GO:0070207	protein homotrimerization	biological_process	1	35	15	18739	0.0276632885657696	0.0571606073126952	35.6933333333333	ALOX5AP
GO:0071548	response to dexamethasone	biological_process	1	35	15	18739	0.0276632885657696	0.0571606073126952	35.6933333333333	CYP1B1
GO:0071732	cellular response to nitric oxide	biological_process	1	35	15	18739	0.0276632885657696	0.0571606073126952	35.6933333333333	MMP3
GO:0097067	cellular response to thyroid hormone stimulus	biological_process	1	35	15	18739	0.0276632885657696	0.0571606073126952	35.6933333333333	CTSL
GO:1900034	regulation of cellular response to heat	biological_process	1	35	15	18739	0.0276632885657696	0.0571606073126952	35.6933333333333	MAPT
GO:2000573	positive regulation of DNA biosynthetic process	biological_process	1	35	15	18739	0.0276632885657696	0.0571606073126952	35.6933333333333	CYP1B1
GO:0001046	core promoter sequence-specific DNA binding	molecular_function	1	35	16	18739	0.0294808374282025	0.0580307010428828	33.4625	MMP12
GO:0002407	dendritic cell chemotaxis	biological_process	1	35	16	18739	0.0294808374282025	0.0580307010428828	33.4625	PIK3CG
GO:0010288	response to lead ion	biological_process	1	35	16	18739	0.0294808374282025	0.0580307010428828	33.4625	MAPT
GO:0030889	negative regulation of B cell proliferation	biological_process	1	35	16	18739	0.0294808374282025	0.0580307010428828	33.4625	LYN
GO:0032930	positive regulation of superoxide anion generation	biological_process	1	35	16	18739	0.0294808374282025	0.0580307010428828	33.4625	MAPT
GO:0034185	apolipoprotein binding	molecular_function	1	35	16	18739	0.0294808374282025	0.0580307010428828	33.4625	MAPT
GO:0034374	low-density lipoprotein particle remodeling	biological_process	1	35	16	18739	0.0294808374282025	0.0580307010428828	33.4625	PLA2G2A
GO:0044849	estrous cycle	biological_process	1	35	16	18739	0.0294808374282025	0.0580307010428828	33.4625	CYP1B1
GO:0045779	negative regulation of bone resorption	biological_process	1	35	16	18739	0.0294808374282025	0.0580307010428828	33.4625	CD38
GO:0048143	astrocyte activation	biological_process	1	35	16	18739	0.0294808374282025	0.0580307010428828	33.4625	MAPT
GO:0050135	NAD(P)+ nucleosidase activity	molecular_function	1	35	16	18739	0.0294808374282025	0.0580307010428828	33.4625	CD38
GO:0050700	CARD domain binding	molecular_function	1	35	16	18739	0.0294808374282025	0.0580307010428828	33.4625	CASP1
GO:0051146	striated muscle cell differentiation	biological_process	1	35	16	18739	0.0294808374282025	0.0580307010428828	33.4625	CASP7
GO:0051258	protein polymerization	biological_process	1	35	16	18739	0.0294808374282025	0.0580307010428828	33.4625	MAPT
GO:0061809	NAD+ nucleotidase, cyclic ADP-ribose generating	molecular_function	1	35	16	18739	0.0294808374282025	0.0580307010428828	33.4625	CD38
GO:0090336	positive regulation of brown fat cell differentiation	biological_process	1	35	16	18739	0.0294808374282025	0.0580307010428828	33.4625	PTGS2
GO:0097038	perinuclear endoplasmic reticulum	cellular_component	1	35	16	18739	0.0294808374282025	0.0580307010428828	33.4625	FYN
GO:1902176	negative regulation of oxidative stress-induced intrinsic apoptotic signaling pathway	biological_process	1	35	16	18739	0.0294808374282025	0.0580307010428828	33.4625	FYN
GO:0004888	transmembrane signaling receptor activity	molecular_function	2	35	145	18739	0.0299491360825162	0.0586438580882779	7.3848275862069	ICAM1;SELE
GO:0007204	positive regulation of cytosolic calcium ion concentration	biological_process	2	35	145	18739	0.0299491360825162	0.0586438580882779	7.3848275862069	CD38;PIK3CG
GO:0042742	defense response to bacterium	biological_process	2	35	148	18739	0.0310975873412735	0.0591129396855331	7.23513513513513	CASP1;CASP7
GO:0008631	intrinsic apoptotic signaling pathway in response to oxidative stress	biological_process	1	35	17	18739	0.0312950857158705	0.0591129396855331	31.4941176470588	CYP1B1
GO:0030194	positive regulation of blood coagulation	biological_process	1	35	17	18739	0.0312950857158705	0.0591129396855331	31.4941176470588	SERPINE1
GO:0030224	monocyte differentiation	biological_process	1	35	17	18739	0.0312950857158705	0.0591129396855331	31.4941176470588	CSF1R
GO:0031668	cellular response to extracellular stimulus	biological_process	1	35	17	18739	0.0312950857158705	0.0591129396855331	31.4941176470588	LYN
GO:0033044	regulation of chromosome organization	biological_process	1	35	17	18739	0.0312950857158705	0.0591129396855331	31.4941176470588	MAPT
[truncated: 360 more rows]

## Sheet: Table S9
id	Term	Classification_level1	Classification_level2	ListHits	p-value	Enrichment_score	geneID	hyperlink_only_excel
[truncated: 20 more rows]

[truncated: 1 more sheets: Table S10]
